# Supplementary material for: The Diplodia Tip Blight Pathogen Sphaeropsis sapinea Is the Most Common Fungus in Scots Pines’ Mycobiome, Irrespective of Health Status—A Case Study from Germany
Source: J Fungi (Basel). 2021 Jul 27;7(8):607. doi: 10.3390/jof7080607 (PMC8396920; doi:10.3390/jof7080607)
Supplement: Supplementary file 1 [file jof-07-00607-s001.zip › Supplementary Table 1_14.07.2021.xlsx]

## Sheet: ST1
Running NO	OTU	Our definition	Possible endophyte (1)	Epiphyte	wood-decay	plant pathogen	Asco/Bas/Zyg	Indicator species (Disease classes 0-5)	type of growth		actual_choice_name	actual_choice_Accession	actual_choice_QueryCover	actual_choice_perIdent	Best_first_Match_Accession	Best_first_Match_QueryCover	Best_first_Match_perIdent	Best_first_Match_name	Samples	Size	Freq	DomOTU	DomSize	DomId	Min	LoQ	Med	HiQ	Max	Taxonomy_d	Taxonomy_p	Taxonomy_c	Taxonomy_o	Taxonomy_f	Taxonomy_g	Taxonomy_s	Taxonomy	IST_Sequenz
1	OTU1	Sydowia polyspora	1			1	A		yeast-like	Known endophyte of pine twis (Bußkamp 2018)	Sydowia polyspora strain NW-FVA2201	MG098248	100	100	MN902360	100	100	Uncultured fungus clone 3980_9	95	1504401	0.181	-	-	-	433	2461	5743	19552	126917	Dothioraceae	Dothideales	Dothideomycetidae	Dothideomycetes	Pezizomycotina	Ascomycota	Fungi	d:Fungi,p:Ascomycota,c:Dothideomycetes,o:Dothideales,f:Dothioraceae,g:Hormonema,s:Hormonema_macrosporum_SH206392.07FU	>OTU1 CACCACTCAAGCATCGCTTGGTATTGGGAACGGTCCGTCGCAAGGCGGGCCTTCCTCGAAGACCTCGGCGGGGTTCAACC AACTTCGGGCGTAGTAGAGTTAAATCGAACGTCTTATAAGCTTGGTCGGATCTCATTGCCGTTAAACCTTTAAATTTTCT A
2	OTU2	Truncatella conorum-piceae	1				A		mycelia [	Known endophyte of pine twigs (Bußkamp 2018)	Truncatella conorum-piceae strain NW-FVA2215	MG098255	100	100	MN902380	100	100	Uncultured fungus clone 3980_36	95	580462	0.0579	-	-	-	268	1593	4399	8874	43681	Bartaliniaceae	Amphisphaeriales	Xylariomycetidae	Sordariomycetes	Pezizomycotina	Ascomycota	Fungi	d:Fungi	>OTU2 CAACCCTTAAGCCTAGCTTAGTATTGGGAATCGACTGTATTGTCGTTCCTCAAATTCAACGGCGGATTTATAGCAATCTC TGAACGTAGTAATCTTTATCTCGTTtttGAAATACTATAAACCTCAGCCGCTAAACCccccAATTTTAAT
3	OTU3	Diplodia sapinea	1			1	A		mycelia [	Known endophyte of pine twigs (Bußkamp 2018)	Diplodia sapinea strain YZ5-3-1	MN889516	100	100	MT023587	100	100	Diplodia seriata isolate PUCV2183	95	508509	0.0507	-	-	-	15	618	1455	2632	166413	Botryosphaeriaceae	Botryosphaeriales	Incertae sedis	Dothideomycetes	Pezizomycotina	Ascomycota	Fungi	d:Fungi,p:Ascomycota,c:Dothideomycetes,o:Botryosphaeriales,f:Botryosphaeriaceae,g:Diplodia
4	OTU6	Perusta inaequalis	1				A			Meristematic rock-inhabiting black fungi (Igidi 2014) Kultur sieht aus wie ein OTU2 Habitus	CBS 118271 ITS region; from TYPE material	NR_144958	100	99	MN902490	100	100	Uncultured fungus clone 3980_196	95	292547	0.0292	-	-	-	34	515	1539	3780	34366	Incertae sedis	Capnodiales	Dothideomycetidae	Dothideomycetes	Pezizomycotina	Ascomycota	Fungi	d:Fungi,p:Ascomycota,c:Dothideomycetes,o:Dothideomycetes_ord_Incertae_sedis,f:Dothideomycetes_fam_Incertae_sedis,g:Perusta,s:Perusta_inaequalis_SH206394.07FU
5	OTU5	Capnodiales sp.		1			A		mycelia	Rußtaupilzartige, mostly on surfaces ofs twigs and leaves	Uncultured Capnodiales clone OTU_1127	KX402564	100	97	MN902354	100	100	Uncultured fungus clone 3980_1	95	288331	0.0292658	-	-	-	146	1070	2230	4258	16064		Capnodiales	Dothideomycetidae	Dothideomycetes	Pezizomycotina	Ascomycota	Fungi	d:Fungi,p:Ascomycota,c:Dothideomycetes,o:Capnodiales
6	OTU7	Chaetothyriales sp.	0	1			A		black yeast	Epiphyten, Humanparasiten oder oft mit predominantly black yeast anamorphs	Uncultured Chaetothyriales genomic DNA sequence contains ITS2	MN902462	100	93	MN902462	100	100	Uncultured fungus clone 3980_146	95	269608	0.0269	-	-	-	69	705	1977	3345	14805		Chaetothyriales	Chaetothyriomycetidae	Eurotiomycetes	Pezizomycotina	Ascomycota	Fungi	d:Fungi,p:Ascomycota,c:Eurotiomycetes
7	OTU8	Coniothyrium sp.	1				A		mycelia [	Coniothyrium-like fungi are coelomycetous asexual morphs of Pleosporales and other Dothideomycetes	Coniothyrium sp. strain CF-090362	MG065731	100	97	KP897833	100	100	Uncultured fungus clone 2168_751	95	238720	0.0238	-	-	-	37	524	1417	3097	28112	Coniothyriaceae	Pleosporales	Pleosporomycetidae	Dothideomycetes	Pezizomycotina	Ascomycota	Fungi	d:Fungi,p:Ascomycota,c:Dothideomycetes,o:Pleosporales
8	OTU11	Exophiala eucalyptorum					A		black yeast	Black, dematiaceous hyphomycete with rare hyphal growth in vitro	[Exophiala] eucalyptorum strain CBS 121638	MH863133	100	98	KX147989	100	99	Uncultured fungus clone PO.3.34	95	230355	0.023	-	-	-	41	924	1958	3188	17807	Herpotrichiellaceae	Chaetothyriales	Chaetothyriomycetidae	Eurotiomycetes	Pezizomycotina	Ascomycota	Fungi	d:Fungi
9	OTU9	Microsphaeropsis olivacea	1			1	A	0	mycelia [	Known endophyte of pine twigs (Bußkamp 2018)	Microsphaeropsis olivacea strain CBS 432.71	MH871969	100	100	MN902368	100	100	Uncultured fungus clone 3980_8	95	217578	0.0217	-	-	-	4	634	1379	2941	19271	Didymosphaeriaceae	Pleosporales	Pleosporomycetidae	Dothideomycetes	Pezizomycotina	Ascomycota	Fungi	d:Fungi,p:Ascomycota,c:Dothideomycetes,o:Pleosporales,f:Didymellaceae
10	OTU10	Neophaeothecoidea proteae					A	0	yeast-like brown	Teratosphaeriaceae include numerous saprobic, extremophilic, human opportunistic, and plant pathogenic fung, Hyphomycetous, saprobic, in culture yeast-like brownish, (Quaedvlieg et al. 2014)	Neophaeothecoidea proteae CBS 114129 ITS region; from TYPE material	NR_157417.1	100	98	MG827871	100	100	Uncultured fungus clone 2185_488	95	214602	0.0214	-	-	-	86	627	1680	3174	14793	Teratosphaeriaceae	Capnodiales	Dothideomycetidae	Dothideomycetes	Pezizomycotina	Ascomycota	Fungi	d:Fungi,p:Ascomycota,c:Dothideomycetes,o:Capnodiales,f:Teratosphaeriaceae,g:Phaeothecoidea
11	OTU25	Ascomycet sp.					A				Uncultured soil fungus clone Indiana_MOTU_LB_5349	KT197229	100	100	KT197229	100	100	Uncultured soil fungus clone Indiana_MOTU_LB_5349	95	156255	0.0156	-	-	-	3	246	745	1912	21958						Ascomycota	Fungi	d:Fungi,p:Ascomycota,c:Eurotiomycetes
12	OTU13	Botryosphaeriales sp.	1				A		mycelia		Botryosphaeriales sp. 1 IP-2014 strain NO227	KM216369	100	98	MN902398	100	100	Uncultured fungus clone 3980_67	95	155485	0.0155	-	-	-	24	273	823	2136	11254		Botryosphaeriales	Incertae sedis	Dothideomycetes	Pezizomycotina	Ascomycota	Fungi	d:Fungi,p:Ascomycota,c:Dothideomycetes
13	OTU20	Venturiales sp.	1				A		mycelia	parasitic or saprobic lifestyle, occurring on leaves or stems of dicotyledons (Zhang et al. 2011)	Uncultured Venturiales clone OTU_1902	KX403141	98	88	MN902564	100	100	Uncultured fungus clone 3980_251	95	145340	0.0145	-	-	-	2	58	730	2117	9666	Venturialeaceae	Venturiales	Pleosporomycetidae	Dothideomycetes	Pezizomycotina	Ascomycota	Fungi	d:Fungi,p:Ascomycota,c:Dothideomycetes,o:Venturiales
14	OTU14	Lophium sp.			1		A		mycelia	Lophium mytilinum ist der Muschelkernpilz, An totem Nadelholz, bevorzugt Kiefer, gesellig, dicht nebeneinanderstehend, Folgezersetzer, ganzjährig, sehr selten.	Lophium mytilinum strain CBS 114111	EF596819	80	80	MN902556	100	100	Uncultured fungus clone 3980_238	95	135565	0.0135329	-	-	-	1	84	462	1702	18026	Mytilinidiaceae	Mytilinidiales	Pleosporomycetidae	Dothideomycetes	Pezizomycotina	Ascomycota	Fungi	d:Fungi,p:Ascomycota,c:Dothideomycetes,o:Tubeufiales,f:Tubeufiaceae,g:Helicoma
15	OTU15	Ascomycet sp.					A				Uncultured fungus clone 3980_605	MN902700	100	100	MN902700	100	100	Uncultured fungus clone 3980_605	95	116705	0.0116	-	-	-	30	389	742	1468	7022						Ascomycota	Fungi	d:Fungi,p:Ascomycota
16	OTU23	Phaeococcomyces eucalypti					A		black yeast-like	Black yeast-like (Crous etal. 2012)	Phaeococcomyces eucalypti CPC 17606	NR_120226	100	99	MN902366	100	100	Uncultured fungus clone 3980_24	95	115764	0.0115	-	-	-	8	196	445	1113	13940	Herpotrichiellaceae	Chaetothyriales	Chaetothyriomycetidae	Eurotiomycetes	Pezizomycotina	Ascomycota	Fungi	d:Fungi,p:Ascomycota,c:Arthoniomycetes,o:Lichenostigmatales,f:Phaeococcomycetaceae
17	OTU16	Ascomycet sp.					A				Uncultured fungus clone 3980_716	MN902955	100	100	MN902955	100	100	Uncultured fungus clone 3980_716	95	108603	0.01080359	-	-	-	15	228	734	1432	7394						Ascomycota	Fungi	d:Fungi,p:Ascomycota,c:Dothideomycetes,o:Botryosphaeriales,f:Botryosphaeriaceae
18	OTU17	Cladosporium sp.					A		mycelia		Cladosporium sp. isolate CAR_T3L3C15	MN054840	100	100	MH752511	100	100	Cladosporium cladosporioides voucher SCUF2022	95	107792	0.0107	-	-	-	25	188	317	759	25918	Cladosporiaceae	Capnodiales	Dothideomycetidae	Dothideomycetes	Pezizomycotina	Ascomycota	Fungi	d:Fungi,p:Ascomycota,c:Dothideomycetes,o:Capnodiales
19	OTU18	Chaetothyriales sp.		1			A		black yeast Hefe-artige, meristematische und fädige Formen	Epiphyten, Humanparasiten oder oft mit predominantly black yeast anamorphs	Chaetothyriales sp. NY399	KJ406874	100	100	MN902425	100	100	Uncultured fungus clone 3980_87	95	105156	0.0105	-	-	-	8	113	319	839	23616		Chaetothyriales	Chaetothyriomycetidae	Eurotiomycetes	Pezizomycotina	Ascomycota	Fungi	d:Fungi,p:Ascomycota,c:Eurotiomycetes,o:Chaetothyriales,f:Herpotrichiellaceae
20	OTU19	Fungus sp.									Fungal sp. agrD267	JN053116	100	100	JN053116	100	100	Fungal sp. agrD267	95	101785	0.0102175	-	-	-	1	152	620	1419	6384							Fungi	d:Fungi
21	OTU22	Cladosporium sp.					A		mycelia		Cladosporium sp. isolate PE_07	MT035962	100	100	MT035962	100	100	Cladosporium sp. isolate PE_07	95	80862	0.00806	-	-	-	107	251	454	1125	6302	Cladosporiaceae	Capnodiales	Dothideomycetidae	Dothideomycetes	Pezizomycotina	Ascomycota	Fungi	d:Fungi,p:Ascomycota,c:Dothideomycetes,o:Capnodiales,f:Mycosphaerellaceae,g:Mycosphaerella
22	OTU29	Tremellomycetes sp.	?				B		basidiomycetous yeast		Tremellomycetes sp. strain W16	MF614968	100	98	MN902774	100	100	Uncultured fungus clone 3980_541	95	65774	0.00656	-	-	-	1	119	389	936	5953	Bulellomyciibasidiaceae			Tremellomycetes	Agaricomycotina	Basidiomycota	Fungi	d:Fungi,p:Basidiomycota,c:Tremellomycetes,o:Tremellales,f:Bulleribasidiaceae
23	OTU33	Cryptococcus pinus	?				B		basidiomycetous yeast	isolated from leaf litter, dead needles of Pinus (Golubev et al. 2008)	Cryptococcus pinus	HE984345	100	100	KP891632	100	100	Uncultured fungus clone 2170_730	95	64230	0.00641	-	-	-	4	93	326	703	6870	Incertae sedis	Tremellales	Incertae sedis	Tremellomycetes	Agaricomycotina	Basidiomycota	Fungi	d:Fungi,p:Basidiomycota,c:Tremellomycetes,o:Tremellales,f:Cryptococcaceae,g:Kwoniella,s:Kwoniella_pini_SH214578.07FU
24	OTU41	Ascomycet sp.					A				Uncultured fungus clone 2185_1363	MG828420	100	100	MG828420	100	100	Uncultured fungus clone 2185_1363	95	40041	0.00399	-	-	-	2	36	125	529	4694						Ascomycota	Fungi	d:Fungi,p:Ascomycota,c:Ascomycota_cls_Incertae_sedis,o:Ascomycota_ord_Incertae_sedis,f:Ascomycota_fam_Incertae_sedis,g:Phaeotheca,s:Phaeotheca_fissurella_SH189181.07FU
25	OTU55	Exophiala sideris		1			A		black yeast	Epiphyten, Humanparasiten oder oft mit predominantly black yeast anamorphs	Exophiala sideris strain D88_B	KC315801	100	100	MG827910	100	100	Uncultured fungus clone 2185_524	95	30814	0.00307	-	-	-	1	50	189	457	2255	Herpotrichiellaceae	Chaetothyriales	Chaetothyriomycetidae	Eurotiomycetes	Pezizomycotina	Ascomycota	Fungi	d:Fungi,p:Ascomycota,c:Eurotiomycetes,o:Chaetothyriales,f:Herpotrichiellaceae,g:Exophiala,s:Exophiala_sideris_SH194488.07FU
26	OTU73	Tremellomycetes sp.	0				B		basidiomycetous yeast	lichenicolous basidiomyceteous fungus, mycoparasites (Pino-Bodas 2017)	Heterocephalacria bachmannii isolate	MG553544	100	83	MN902797	100	100	Uncultured fungus clone 3980_573	95	23729	0.00237	-	-	-	1	29	98	310	3233				Tremellomycetes	Agaricomycotina	Basidiomycota	Fungi	d:Fungi,p:Basidiomycota,c:Tremellomycetes,o:Filobasidiales
27	OTU70	Capnodiales sp.		1			A		mycelia	Rußtaupilzartige, mostly on surfaces ofs twigs and leaves	Uncultured Capnodiales clone OTU_1127	KX402564	100	99	MG915045	100	100	Fungal sp. isolate	95	20646	0.00206	-	-	-	6	72	139	297	989		Capnodiales	Dothideomycetidae	Dothideomycetes	Pezizomycotina	Ascomycota	Fungi	d:Fungi,p:Ascomycota,c:Dothideomycetes,o:Capnodiales
28	OTU85	Ascomycet sp.					A				Uncultured fungus clone 3980_1158	MN903306	100	100	MN903306	100	100	Uncultured fungus clone 3980_1158	95	17222	0.00172	-	-	-	1	16	37	77	4993						Ascomycota	Fungi	d:Fungi,p:Ascomycota
29	OTU93	Capnodiales sp.		1			A		mycelia	Rußtaupilzartige, mostly on surfaces ofs twigs and leaves	Uncultured Capnodiales clone OTU_1127	KX402564	100	99	KX402564	100	99	Uncultured Capnodiales clone OTU_1127	95	13479	0.00134509	-	-	-	4	43	105	189	995		Capnodiales	Dothideomycetidae	Dothideomycetes	Pezizomycotina	Ascomycota	Fungi	d:Fungi,p:Ascomycota,c:Dothideomycetes,o:Capnodiales
30	OTU124	Neocatenulostroma sp.					A	5	black mecetaceous-yeastlike	diseased pines-needels (Markovskaja 2016)	Neocatenulostroma germanicum isolate	MK622897	100	100	MK622897	100	100	Neocatenulostroma germanicum isolate	95	10855	0.00108	-	-	-	1	31	66	111	1849	Teratosphaeriaceae	Capnodiales	Dothideomycetidae	Dothideomycetes	Pezizomycotina	Ascomycota	Fungi	d:Fungi,p:Ascomycota,c:Dothideomycetes,o:Capnodiales,f:Teratosphaeriaceae,g:Neocatenulostroma,s:Neocatenulostroma_abietis_SH390333.07FU
31	OTU12	Helotiales sp.					A		mycelia		Helotiales sp. strain UY1-8-1i	KY742593	100	100	MN902376	100	100	Uncultured fungus clone 3980_30	94	211247	0.0211	-	-	-	1	36	467	1618	42207	Helotialesaidae	Helotiales	Leotiomycetidae	Leotiomycetes	Pezizomycotina	Ascomycota	Fungi	d:Fungi,p:Ascomycota,c:Leotiomycetes,o:Helotiales
32	OTU26	Ascomycet sp.					A	5			Uncultured fungus clone 3980_2222	MN903743	100	100	MN903743	100	100	Uncultured fungus clone 3980_2222	94	84358	0.00841	-	-	-	1	97	496	1015	6190						Ascomycota	Fungi	d:Fungi,p:Ascomycota,c:Lecanoromycetes,o:Lecanorales
33	OTU24	Chaetothyriales sp.	0				A		black yeast Hefe-artige, meristematische und fädige Formen	Epiphyten, Humanparasiten oder oft mit predominantly black yeast anamorphs	Chaetothyriales sp. 16708	JQ342183	100	99	MN902367	100	100	Uncultured fungus clone 3980_10	94	82605	0.00824	-	-	-	6	159	656	1280	5503		Chaetothyriales	Chaetothyriomycetidae	Eurotiomycetes	Pezizomycotina	Ascomycota	Fungi	d:Fungi,p:Ascomycota,c:Eurotiomycetes,o:Chaetothyriales,f:Herpotrichiellaceae
34	OTU28	Ascomycet sp.					A	5			Uncultured fungus clone 3980_404	MN902615	100	100	MN902615	100	100	Uncultured fungus clone 3980_404	94	69495	0.00693529	-	-	-	1	58	258	585	12420						Ascomycota	Fungi	d:Fungi,p:Ascomycota,c:Leotiomycetes,o:Helotiales
35	OTU30	Ascomycet sp.					A				Uncultured fungus clone 3980_13	MN902362	100	100	MN902362	100	100	Uncultured fungus clone 3980_13	94	66863	0.00667	-	-	-	1	96	292	936	6685						Ascomycota	Fungi	d:Fungi,p:Ascomycota,c:Eurotiomycetes,o:Chaetothyriales
36	OTU38	Ascomycet sp.					A				Uncultured fungus clone 3980_459	MN902771	95	89	MN902771	95	89	Uncultured fungus clone 3980_459	94	57227	0.00571	-	-	-	2	57	312	948	3903						Ascomycota	Fungi	d:Fungi,p:Ascomycota
37	OTU43	Eurotiomycetes sp.					A		mycelia		Eurotiomycetes sp. voucher ARIZ	KP991905	100	97	KP897744	100	100	Uncultured fungus clone 2168_645	94	39759	0.00396	-	-	-	1	130	320	605	1907				Eurotiomycetes	Pezizomycotina	Ascomycota	Fungi	d:Fungi,p:Ascomycota,c:Eurotiomycetes,o:Chaetothyriales,f:Herpotrichiellaceae,g:Exophiala
38	OTU102	Neophaeococcomyces catenatus	0				A		yeast-like brown, colonies usually lacking mycelium , only mass of chlamydospore-like cells	air-isolat( Crous et al. 2015)	Neophaeococcomyces catenatus	NR_111635	100	100	NR_111635	100	100	Neophaeococcomyces catenatus	94	30452	0.00304	-	-	-	2	80	227	424	1662	Incertae sedis	Chaetothyriales	Chaetothyriomycetidae	Eurotiomycetes	Pezizomycotina	Ascomycota	Fungi	d:Fungi,p:Ascomycota,c:Arthoniomycetes,o:Lichenostigmatales,f:Phaeococcomycetaceae,g:Phaeococcomyces,s:Phaeococcomyces_catenatus_SH197114.07FU
39	OTU59	Cystofilobasidiales sp.	0				B		non-cultivable,	lichenicolous basidiomyceteous fungus, mycoparasites (Pino-Bodas 2017)	Heterocephalacria sp. AK-2019a strain	MN449980	100	100	MN902442	100	100	Uncultured fungus clone 3980_92	94	26386	0.00263	-	-	-	1	40	146	308	2891	Cystofilobaete	Cystofilobasidiales	Tremellomycetidae	Tremellomycetes	Agaricomycotina	Basidiomycota	Fungi	d:Fungi,p:Basidiomycota,c:Tremellomycetes,o:Cystofilobasidiales
40	OTU98	Chaetothyriales sp.	0				A		black yeast Hefe-artige, meristematische und fädige Formen	Epiphyten, Humanparasiten oder oft mit predominantly black yeast anamorphs	Chaetothyriales sp. G7.4F1e	KP400574	100	99	KX147893	100	100	Uncultured fungus clone PO.1.69	94	25019	0.0025	-	-	-	1	58	210	387	1436		Chaetothyriales	Chaetothyriomycetidae	Eurotiomycetes	Pezizomycotina	Ascomycota	Fungi	d:Fungi,p:Ascomycota,c:Eurotiomycetes,o:Chaetothyriales,f:Herpotrichiellaceae
41	OTU97	Epicoccum nigrum	1				A		mycelia	Known endophyte of pine twigs (Bußkamp 2018)	Epicoccum nigrum strain HSP143	MK543241	100	100	MK543241	100	100	Epicoccum nigrum strain HSP143	94	14409	0.00145459	-	-	-	5	56	114	199	674	Didymellaceae	Pleosporales	Pleosporomycetidae	Dothideomycetes	Pezizomycotina	Ascomycota	Fungi	d:Fungi,p:Ascomycota,c:Dothideomycetes,o:Pleosporales,f:Didymellaceae
42	OTU283	Neophaeococcomyces catenatus	0				A		yeast-like brown	air-isolat ( Crous et al. 2015)	Neophaeococcomyces catenatus	NR_111635	100	100	NR_111635	100	100	Neophaeococcomyces catenatus	94	8939	0.000891	-	-	-	1	24	69	122	450	Incertae sedis	Chaetothyriales	Chaetothyriomycetidae	Eurotiomycetes	Pezizomycotina	Ascomycota	Fungi	d:Fungi,p:Ascomycota,c:Arthoniomycetes,o:Lichenostigmatales,f:Phaeococcomycetaceae,g:Phaeococcomyces,s:Phaeococcomyces_catenatus_SH197114.07FU
43	OTU32	Ascomycet sp.					A				Uncultured fungus clone 2185_562	MG827935	100	100	MG827935	100	100	Uncultured fungus clone 2185_562	93	68113	0.00679	-	-	-	1	90	344	1137	6256						Ascomycota	Fungi	d:Fungi,p:Ascomycota,c:Eurotiomycetes,o:Chaetothyriales
44	OTU31	Ascomycet sp.					A				Uncultured fungus clone 3980_70	MN902418	100	100	MN902418	100	100	Uncultured fungus clone 3980_70	93	67967	0.00679586	-	-	-	1	111	251	920	5477						Ascomycota	Fungi	d:Fungi,p:Ascomycota,c:Eurotiomycetes,o:Chaetothyriales
45	OTU36	Pleurophoma ossicola					A		mycelia	isolates from bone in a pine forest (Crous et al. 2015)	Pleurophoma ossicola ITS region; from TYPE material	NR_137992	100	100	MN902750	100	100	Uncultured fungus clone 3980_597	93	58216	0.00581	-	-	-	1	40	111	328	20783	Incertae sedis	Xylariales	Xylariomycetidae	Sordariomycetes	Pezizomycotina	Ascomycota	Fungi	d:Fungi,p:Ascomycota,c:Dothideomycetes,o:Pleosporales,f:Lentitheciaceae,g:Pleurophoma,s:Pleurophoma_ossicola_SH207021.07FU
46	OTU39	Ascomycet sp.					A				Neoacrodontiella eucalypti CBS 145561 ITS region; from TYPE material	NR_165567	69	81	NR_165567	69	81	Neoacrodontiella eucalypti CBS 145561 ITS region; from TYPE material	93	41394	0.00413	-	-	-	1	25	135	497	4019						Ascomycota	Fungi	d:Fungi,p:Ascomycota
47	OTU45	Ascomycet sp.					A				Uncultured fungus clone S274	FJ820761	100	100	FJ820761	100	100	Uncultured fungus clone S274	93	38373	0.00383	-	-	-	1	51	169	532	2475						Ascomycota	Fungi	d:Fungi,p:Ascomycota,c:Dothideomycetes,o:Capnodiales
48	OTU46	Pseudocamarosporium brabeji	1				A		mycelia	isolated from brunch of Platanus (Crous et al. 2018)	Pseudocamarosporium brabeji strain NW-FVA2387	MG098280	100	100	MN833937	100	100	Pseudocamarosporium brabeji isolate UASWS2038	93	36580	0.00365	-	-	-	1	46	118	492	4050	Didymosphaeriaceae	Pleosporales	Pleosporomycetidae	Dothideomycetes	Pezizomycotina	Ascomycota	Fungi	d:Fungi,p:Ascomycota,c:Dothideomycetes
49	OTU48	Fonsecazyma sp.					B		basidiomycetous yeast	no teleomorph (Liu 2015)	Fonsecazyma sp. isolate KT301	KY558358	100	96	MN902576	100	100	Uncultured fungus clone 3980_262	93	34378	0.00343	-	-	-	1	70	206	483	2349	Bulleraceae	Tremellales	Incertae sedis	Tremellomycetes	Agaricomycotina	Basidiomycota	Fungi	d:Fungi,p:Basidiomycota,c:Tremellomycetes,o:Tremellales,f:Bulleraceae,g:Fonsecazyma
50	OTU49	Cladophialophora sp.					A		black yeast-like	human pathogenes (Badali et al. 2008)	Cladophialophora sp. TRN515	AY843190	100	100	JN053162	100	100	Fungal sp. agrD434	93	32521	0.00324	-	-	-	1	80	240	497	2394	Herpotrichiellaceae	Chaetothyriales	Chaetothyriomycetidae	Eurotiomycetes	Pezizomycotina	Ascomycota	Fungi	d:Fungi,p:Ascomycota,c:Eurotiomycetes,o:Chaetothyriales,f:Herpotrichiellaceae
51	OTU54	Chaetothyriales sp.	0				A		black yeast	Epiphyten, Humanparasiten oder oft mit predominantly black yeast anamorphs	Chaetothyriales sp. 16708	JQ342183	100	99	KP897631	100	100	Uncultured fungus clone 2168_521	93	28409	0.00283	-	-	-	1	70	182	384	1974		Chaetothyriales	Chaetothyriomycetidae	Eurotiomycetes	Pezizomycotina	Ascomycota	Fungi	d:Fungi,p:Ascomycota,c:Eurotiomycetes,o:Chaetothyriales,f:Herpotrichiellaceae
52	OTU57	Claussenomyces sp.			1?		A		mycelia	Menardi 2007, saprophytes on decaying and decorticated wood	Claussenomyces kirschsteinianus voucher G.M.2015-05-02.2	KY689631	100	99	KM104148	100	99	Uncultured fungus clone rcw_212	93	27650	0.00276	-	-	-	1	31	123	396	2423	Tympanidaceae	Helotiales	Leotiomycetidae	Leotiomycetes	Pezizomycotina	Ascomycota	Fungi	d:Fungi,p:Ascomycota,c:Leotiomycetes,o:Helotiales,f:Helotiaceae,g:Claussenomyces
53	OTU60	Ascomycet sp.					A				Uncultured fungus clone 3980_669	MN902905	100	99	MN902905	100	99	Uncultured fungus clone 3980_669	93	24440	0.0024696	-	-	-	1	26	97	338	2472						Ascomycota	Fungi	d:Fungi
54	OTU68	Ascomycet sp.					A				Uncultured soil fungus	KT197229	100	99	KT197229	100	99	Uncultured soil fungus	93	22215	0.00222	-	-	-	1	27	101	312	1559						Ascomycota	Fungi	d:Fungi,p:Ascomycota,c:Eurotiomycetes
55	OTU94	Fungus sp.									Uncultured fungus clone 2170_1206	KP892073	100	93	KP892073	100	93	Uncultured fungus clone 2170_1206	93	13549	0.00135	-	-	-	1	17	67	153	1253							Fungi	d:Fungi
56	OTU363	Neophaeococcomyces catenatus	0				A		yeast-like brown, colonies usually lacking mycelium , only mass of chlamydospore-like cells	air-isolat( Crous et al. 2015)	Neophaeococcomyces catenatus	NR_111635	100	99	NR_111635	100	99	Neophaeococcomyces catenatus	93	6204	0.000619	-	-	-	1	13	41	85	353	Incertae sedis	Chaetothyriales	Chaetothyriomycetidae	Eurotiomycetes	Pezizomycotina	Ascomycota	Fungi	d:Fungi,p:Ascomycota,c:Arthoniomycetes,o:Lichenostigmatales,f:Phaeococcomycetaceae,g:Phaeococcomyces,s:Phaeococcomyces_catenatus_SH197114.07FU
57	OTU21	Chaetothyriomycetidae sp.					A		maybe yeast, eventuell Hefe-artige, meristematische und fädige Formen	eventuell Epiphyten, Humanparasiten oder oft mit predominantly black yeast anamorphs	Chaetothyriomycetidae sp. NC1356	KP202994	100	99	MN902467	100	100	Uncultured fungus clone 3980_159	92	95480	0.00952	-	-	-	1	26	398	1282	7876			Chaetothyriomycetidae	Eurotiomycetes	Pezizomycotina	Ascomycota	Fungi	d:Fungi,p:Ascomycota,c:Eurotiomycetes
58	OTU35	Exophiala sp.					A		black yeast	Epiphyten, Humanparasiten oder oft mit predominantly black yeast anamorphs				99	MG916464	100	100	Fungal sp. isolate	92	55704	0.00556	-	-	-	2	77	253	710	6184	Herpotrichiellaceae	Chaetothyriales	Chaetothyriomycetidae	Eurotiomycetes	Pezizomycotina	Ascomycota	Fungi	d:Fungi,p:Ascomycota,c:Eurotiomycetes,o:Chaetothyriales,f:Herpotrichiellaceae,g:Exophiala
59	OTU37	Ascomycet sp.					A				Uncultured fungus clone 3980_43	MN902387	100	100	MN902387	100	100	Uncultured fungus clone 3980_43	92	54022	0.00539	-	-	-	14	159	394	804	3253						Ascomycota	Fungi	d:Fungi,p:Ascomycota
60	OTU44	Fungus sp.									Uncultured fungus clone 3980_57	MN902406	100	100	MN902406	100	100	Uncultured fungus clone 3980_57	92	38690	0.0038806	-	-	-	1	91	209	537	3425							Fungi	d:Fungi,p:Basidiomycota,c:Microbotryomycetes
61	OTU53	Fungus sp.									Uncultured fungus clone 2170_122	KP891070	100	100	KP891070	100	100	Uncultured fungus clone 2170_122	92	28815	0.00287	-	-	-	1	77	181	418	2114							Fungi	d:Fungi,p:Ascomycota
62	OTU62	Fungus sp.									Uncultured fungus clone 3980_477	MN902804	100	100	MN902804	100	100	Uncultured fungus clone 3980_477	92	23992	0.00239	-	-	-	1	18	81	288	3369							Fungi	d:Fungi,p:Ascomycota,c:Dothideomycetes
63	OTU74	Basidiomycet sp.					B				Uncultured fungus clone 2170_729	KP891320	100	100	KP891320	100	100	Uncultured fungus clone 2170_729	92	22547	0.00225	-	-	-	4	99	200	374	876						Basidiomycota	Fungi	d:Fungi,p:Basidiomycota,c:Cystobasidiomycetes
64	OTU83	Exobasidium maculosum				1	B		colonies without hyphae only with single-celled conidia	host-specific plant pathogene, Exobasidium leaf and fruit spot of blueberry (Brewer 2014)	Exobasidium maculosum isolate E92-50	KR262418	100	100	KR262418	100	100	Exobasidium maculosum isolate E92-50	92	18813	0.00188	-	-	-	1	44	176	280	1086	Exobasidiaceae	Exobasidiales	Exobasidiomycetidae	Exobasidiomycetes	Ustilaginomycotina	Basidiomycota	Fungi	d:Fungi,p:Basidiomycota,c:Exobasidiomycetes,o:Exobasidiales,f:Exobasidiaceae,g:Exobasidium,s:Exobasidium_maculosum_SH521788.07FU
65	OTU157	Neophaeococcomyces catenatus	0				A		yeast-like brown, colonies usually lacking mycelium , only mass of chlamydospore-like cells	air-isolat( Crous et al. 2015)	Neophaeococcomyces catenatus	NR_111635	100	99	NR_111635	100	99	Neophaeococcomyces catenatus	92	17062	0.0017	-	-	-	2	50	126	234	1020	Incertae sedis	Chaetothyriales	Chaetothyriomycetidae	Eurotiomycetes	Pezizomycotina	Ascomycota	Fungi	d:Fungi,p:Ascomycota,c:Arthoniomycetes,o:Lichenostigmatales,f:Phaeococcomycetaceae,g:Phaeococcomyces,s:Phaeococcomyces_catenatus_SH197114.07FU
66	OTU47	Ascomycet sp.					B				Fungal sp. isolate	MG916124	100	100	MG916124	100	100	Fungal sp. isolate	91	32309	0.00322	-	-	-	2	44	200	479	1994	Mycospmycet sirellaceae					Ascomycota	Fungi	d:Fungi,p:Ascomycota,c:Dothideomycetes,o:Capnodiales,f:Mycosphaerellaceae
67	OTU51	Basidiomycet sp.					A				Uncultured fungus clone 3980_724	MN902988	100	100	MN902988	100	100	Uncultured fungus clone 3980_724	91	30848	0.00308	-	-	-	1	37	110	343	3214						Basidiomycota	Fungi	d:Fungi,p:Basidiomycota
68	OTU56	Lecanoraceae sp.		1			A		lichenized fungi		Scoliciosporum umbrinum isolate	KX133008	100	100	MN902426	100	100	Uncultured fungus clone 3980_94	91	29142	0.00291	-	-	-	1	37	161	354	1885	Lecanoraceae	Lecanorales	Lecanoromycetidae	Lecanoromycetes	Pezizomycotina	Ascomycota	Fungi	d:Fungi,p:Ascomycota,c:Lecanoromycetes,o:Lecanorales,f:Lecanoraceae
69	OTU58	Ascomycet sp.					A				Uncultured fungus clone 3980_535	MN902818	100	100	MN902818	100	100	Uncultured fungus clone 3980_535	91	27806	0.00277957	-	-	-	1	47	154	366	3087	Incertae sedis					Ascomycota	Fungi	d:Fungi,p:Ascomycota,c:Leotiomycetes,o:Leotiomycetes_ord_Incertae_sedis,f:Leotiomycetes_fam_Incertae_sedis,g:Collophora
70	OTU76	Basidiomycet sp.					B				Uncultured fungus clone 3980_709	MN903060	100	99	MN903060	100	99	Uncultured fungus clone 3980_709	91	20047	0.002023	-	-	-	3	30	114	255	2075						Basidiomycota	Fungi	d:Fungi,p:Basidiomycota
71	OTU109	Phaeomoniella sp.	1			1	A		hyphomycet with yeastlike growth when young and later shlamydospore-like structure, oliv-brownish pigmented	mitosporic ascomycota, most important fungal organism associated to Petri grapevine decline (Crous & Gams 2000)	Phaeomoniella sp. isolate	MN853872	100	100	MN853872	100	100	Phaeomoniella sp. isolate	91	11438	0.00114	-	-	-	3	42	88	141	719	Phaeomoniellaceae	Phaeomoniellales	Chaetothyriomycetidae	Eurotiomycetes	Pezizomycotina	Ascomycota	Fungi	d:Fungi,p:Ascomycota,c:Eurotiomycetes,o:Phaeomoniellales,f:Phaeomoniellales_fam_Incertae_sedis,g:Phaeomoniella
72	OTU408	Neophaeococcomyces catenatus	0				A		yeast-like brown, colonies usually lacking mycelium , only mass of chlamydospore-like cells	air-isolat ( Crous et al. 2015)	Neophaeococcomyces catenatus	NR_111635	100	99	NR_111635	100	99	Neophaeococcomyces catenatus	91	4822	0.000481	-	-	-	1	12	31	74	309	Incertae sedis	Chaetothyriales	Chaetothyriomycetidae	Eurotiomycetes	Pezizomycotina	Ascomycota	Fungi	d:Fungi,p:Ascomycota,c:Arthoniomycetes,o:Lichenostigmatales,f:Phaeococcomycetaceae,g:Phaeococcomyces,s:Phaeococcomyces_catenatus_SH197114.07FU
73	OTU193	Fungus sp.									Uncultured fungus clone 3980_4	MN902356	100	100	MN902356	100	100	Uncultured fungus clone 3980_4	91	3924	0.000391	-	-	-	1	8	29	52	271							Fungi	d:Fungi,p:Ascomycota,c:Leotiomycetes,o:Helotiales
74	OTU77	Fungus sp.									Uncultured fungus clone 3980_731	MN903013	100	100	MN903013	100	100	Uncultured fungus clone 3980_731	90	20153	0.00201	-	-	-	1	61	149	319	1555							Fungi	d:Fungi,p:Basidiomycota,c:Tremellomycetes
75	OTU90	Dothideomycetes sp.					A				Dothideomycetes sp.	KX908472	100	99	KX147888	100	100	Uncultured fungus clone PO.1.62	90	14819	0.00148	-	-	-	3	52	119	192	1238				Dothideomycetes	Pezizomycotina	Ascomycota	Fungi	d:Fungi,p:Ascomycota,c:Dothideomycetes,o:Capnodiales
76	OTU92	Ascomycet sp.					A	5			Uncultured fungus clone PRL.3.50	KX147835	100	100	KX147835	100	100	Uncultured fungus clone PRL.3.50	90	13498	0.00135	-	-	-	1	22	67	198	1127						Ascomycota	Fungi	d:Fungi,p:Ascomycota
77	OTU201	Symmetrospora sp.	?				A		basidiomycetous yeast	syn. Rhodotorula, Sporobolomyces Wang et al. 2015	Symmetrospora gracilis CBS 71	NR_073318	97	98	MG828095	100	100	Uncultured fungus clone 2185_737	90	3895	0.000388	-	-	-	1	9	24	57	291	Symmetrosporaceae	Incertae sedis	Incertae sedis	Cystobasidiomycetes	Pucciniomycotina	Basidiomycota	Fungi	d:Fungi,p:Basidiomycota,c:Cystobasidiomycetes,o:Cystobasidiomycetes_ord_Incertae_sedis,f:Cystobasidiomycetes_fam_Incertae_sedis,g:Symmetrospora,s:Symmetrospora_gracilis_SH205938.07FU
78	OTU34	Fungus sp.									Uncultured fungus clone 3980_90	MN902423	100	100	MN902423	100	100	Uncultured fungus clone 3980_90	89	68190	0.0068	-	-	-	1	38	150	655	10337							Fungi	d:Fungi,p:Ascomycota
79	OTU61	Phaeomoniella sp.	1			1	A		hyphomycet with yeastlike growth when young and later shlamydospore-like structure, oliv-brownish pigmented	mitosporic ascomycota, most important fungal organism associated to Petri grapevine decline (Crous & Gams 2000)	Phaeomoniella pinifoliorum CBS 114903 ITS region; from TYPE material	NR_160218	100	100	MN902389	100	100	Uncultured fungus clone 3980_49	89	24753	0.00247	-	-	-	8	57	165	395	1247	Phaeomoniellaceae	Phaeomoniellales	Chaetothyriomycetidae	Eurotiomycetes	Pezizomycotina	Ascomycota	Fungi	d:Fungi,p:Ascomycota,c:Eurotiomycetes
80	OTU78	Basidiomycet sp.					B				Uncultured fungus clone 3980_262	MN902576	100	99	MN902576	100	99	Uncultured fungus clone 3980_262	89	19011	0.0019	-	-	-	1	16	79	202	2111						Basidiomycota	Fungi	d:Fungi,p:Basidiomycota,c:Tremellomycetes,o:Tremellales,f:Bulleraceae,g:Fonsecazyma
81	OTU112	Aureobasidium pullulans	1	1			A		black yeast-like	ubiquitous black, yeast-like fungus that can be found in different environments (e.g. soil, water, air and limestone).	Aureobasidium pullulans isolate	MT035961	100	100	MT035961	100	100	Aureobasidium pullulans isolate	89	9520	0.00095847	-	-	-	1	15	31	93	1222	Saccotheciaceae	Dothideales	Dothideomycetidae	Dothideomycetes	Pezizomycotina	Ascomycota	Fungi	d:Fungi,p:Ascomycota,c:Dothideomycetes,o:Dothideales,f:Aureobasidiaceae,g:Aureobasidium,s:Aureobasidium_pullulans_SH195774.07FU
82	OTU40	Ascomycet sp.					A				Uncultured fungus clone 2168_309	KP897431	100	99	KP897431	100	99	Uncultured fungus clone 2168_309	88	40420	0.00403	-	-	-	9	67	291	685	2358						Ascomycota	Fungi	d:Fungi,p:Ascomycota
83	OTU64	Teratosphaeriaceae sp.	?				A	5	black yeast fungi.	often black yeast fungi often consideredas 'rock-inhabiting (Crous et al. 2007), or tree disease Perez et al. 2009	Uncultured Teratosphaeriaceae	KF815644	100	100	KF815644	100	100	Uncultured Teratosphaeriaceae	88	23107	0.0023	-	-	-	1	57	157	386	1485	Teratosphaeriaceae	Capnodiales	Dothideomycetidae	Dothideomycetes	Pezizomycotina	Ascomycota	Fungi	d:Fungi,p:Ascomycota,c:Dothideomycetes,o:Capnodiales,f:Teratosphaeriaceae
84	OTU72	Dothideomycetes sp.					A		mycelia		Dothideomycetes sp. genotype	KX909214	100	100	KX909214	100	100	Dothideomycetes sp. genotype	88	22755	0.00227	-	-	-	1	13	28	120	5097				Dothideomycetes	Pezizomycotina	Ascomycota	Fungi	d:Fungi,p:Ascomycota
85	OTU69	Basidiomycet sp.					B				Uncultured Tremellales	KX403322	100	96	MN902391	100	100	Uncultured fungus clone 3980_51	88	21783	0.00217	-	-	-	1	37	129	313	2729						Basidiomycota	Fungi	d:Fungi,p:Basidiomycota
86	OTU88	Sarea resinae					A		mycelia	Pycnidiella resinae (anamorph) S. resinea orange, 2. Art S. Difformis schwarz, Sarea: small, non-lichenized, inoperculate discomycete, growing on the resin of conifers in the Cupressaceae and Pinaceae	Sarea resinae	MN596362	100	100	MN596362	100	100	Sarea resinae	88	17298	0.00173	-	-	-	1	14	49	99	2774	Trapeliaceae	Incertae sedis	Ostropomycetidae	Lecanoromycetes	Pezizomycotina	Ascomycota	Fungi	d:Fungi,p:Ascomycota,c:Lecanoromycetes,o:Lecanoromycetes_ord_Incertae_sedis,f:Lecanoromycetes_fam_Incertae_sedis,g:Sarea,s:Sarea_resinae_SH209329.07FU
87	OTU87	Pucciniomycetes sp.					B		maybe yeast		Pucciniomycetes sp.	JF705944	100	99	MN903078	100	100	Uncultured fungus clone 3980_1018	88	16807	0.00168	-	-	-	2	33	73	229	1621				Pucciniomycetes	Pucciniomycotina	Basidiomycota	Fungi	d:Fungi,p:Basidiomycota,c:Pucciniomycetes
88	OTU100	Filobasidium wieringae	?				B		basidiomycetous yeast	white yeast, syn. Cryptococcus wieringae, is also found in association with plants (Fonseca et al. 2000)	Filobasidium wieringae strain	MN128850	100	100	MN128850	100	100	Filobasidium wieringae strain	88	13475	0.00134	-	-	-	1	12	41	164	2227	Filobasidiaceae	Filobasidiales	Incertae sedis	Tremellomycetes	Agaricomycotina	Basidiomycota	Fungi	d:Fungi,p:Basidiomycota,c:Tremellomycetes,o:Filobasidiales,f:Filobasidiaceae,g:Filobasidium,s:Filobasidium_wieringae_SH221435.07FU
89	OTU116	Basidiomycet sp.					B				Uncultured fungus clone 3980_1982	MN903927	100	100	MN903927	100	100	Uncultured fungus clone 3980_1982	88	13099	0.00131888	-	-	-	1	21	75	197	858						Basidiomycota	Fungi	d:Fungi
90	OTU128	Basidiomycet sp.					B	4			Uncultured fungus clone 3980_321	MN902655	100	100	MN902655	100	100	Uncultured fungus clone 3980_321	88	8477	0.000845	-	-	-	1	23	57	126	605						Basidiomycota	Fungi	d:Fungi,p:Basidiomycota
91	OTU654	Neophaeococcomyces catenatus	0				A		yeast-like brown, colonies usually lacking mycelium , only mass of chlamydospore-like cells	air-isolat ( Crous et al. 2015)	Neophaeococcomyces catenatus	NR_111635	100	98	NR_111635	100	98	Neophaeococcomyces catenatus	88	3043	0.000303	-	-	-	1	8	20	45	277	Incertae sedis	Chaetothyriales	Chaetothyriomycetidae	Eurotiomycetes	Pezizomycotina	Ascomycota	Fungi	d:Fungi,p:Ascomycota,c:Arthoniomycetes,o:Lichenostigmatales,f:Phaeococcomycetaceae,g:Phaeococcomyces,s:Phaeococcomyces_catenatus_SH197114.07FU
92	OTU50	Ascomycet sp.					A				Uncultured fungus clone 3980_169	MN902500	100	99	MN902500	100	99	Uncultured fungus clone 3980_169	87	31647	0.00316	-	-	-	1	29	85	278	3181						Ascomycota	Fungi	d:Fungi,p:Ascomycota
93	OTU65	Ascomycet sp.					A				Uncultured fungus clone 3980_80	MN902421	100	100	MN902421	100	100	Uncultured fungus clone 3980_80	87	26840	0.00268	-	-	-	1	29	191	390	2140						Ascomycota	Fungi	d:Fungi,p:Ascomycota
94	OTU81	Ascomycet sp.					A				Uncultured fungus clone 3980_55	MN902396	100	100	MN902396	100	100	Uncultured fungus clone 3980_55	87	19499	0.00194	-	-	-	1	33	92	275	1648						Ascomycota	Fungi	d:Fungi,p:Ascomycota,c:Lecanoromycetes,o:Lecanorales
95	OTU84						A				No significant similarity found.								87	17404	0.00174688	-	-	-	1	34	105	239	1684								d:Fungi,p:Ascomycota,c:Eurotiomycetes,o:Chaetothyriales,f:Herpotrichiellaceae,g:Exophiala
96	OTU135	Basidiomycet sp.					B				Uncultured fungus clone 3980_759	MN903065	100	97	MN903065	100	97	Uncultured fungus clone 3980_759	87	7908	0.000789	-	-	-	1	10	36	86	1510						Basidiomycota	Fungi	d:Fungi,p:Basidiomycota
97	OTU80	Phaeotheca fissurella	?				A		black yeast	dermatious, endoconidial fungus, Thalli unicellular, meristmatic or hyphal (Zalar et al. 1998), isolated from canker of Pinus contorta caus by Cronanrtium	Phaeotheca fissurella strain CBS 126450	MH864116	100	100	MN903295	100	100	Uncultured fungus clone 3980_1063	86	19217	0.00192	-	-	-	1	7	34	109	5132	Incertae sedis	Capnodiales	Dothideomycetidae	Dothideomycetes	Pezizomycotina	Ascomycota	Fungi	d:Fungi,p:Ascomycota
98	OTU106	Basidiomycet sp.					B				Uncultured basidiomycete	AM901841	100	100	AM901841	100	100	Uncultured basidiomycete	86	12961	0.00129	-	-	-	1	19	44	191	1128						Basidiomycota	Fungi	d:Fungi,p:Basidiomycota
99	OTU111	Ascomycet sp.					A				Uncultured fungus clone 3980_634	MN902948	100	100	MN902948	100	100	Uncultured fungus clone 3980_634	86	10380	0.00104	-	-	-	1	15	50	109	1481						Ascomycota	Fungi	d:Fungi,p:Ascomycota,c:Dothideomycetes
100	OTU118	Chaetothyriales sp.	0				A		black yeast	Epiphyten, Humanparasiten oder oft mit predominantly black yeast anamorphs	uncultured Chaetothyriales	LR136156	100	100	LR136156	100	100	uncultured Chaetothyriales	86	9009	0.000898	-	-	-	1	8	28	134	669		Chaetothyriales	Chaetothyriomycetidae	Eurotiomycetes	Pezizomycotina	Ascomycota	Fungi	d:Fungi,p:Ascomycota,c:Eurotiomycetes,o:Chaetothyriales
101	OTU155	Agaricostilbomycetes sp.					B		basidiomycetous yeast, dimorphic alos prucing hyphae	Bauer et al. 2006	uncultured Agaricostilbomycetes	KX403990	82	98.12	MN902445	100	100	Uncultured fungus clone 3980_111 5.8S	86	6512	0.000649	-	-	-	1	22	60	124	289				Agaricostilbomycetes	Pucciniomycotina	Basidiomycota	Fungi	d:Fungi,p:Basidiomycota
102	OTU182	Bensingtonia sp.	?				B		basidiomycetous yeast,	ballistoconidium-forming yeast (Takashia et al. 1995)	Bensingtonia sp. PYCC 5551	AF444676	100	99.05	KP897499	100	99.05	Uncultured fungus clone 2168_378 5.8S	86	4752	0.000474	-	-	-	1	13	30	71	324	Agaricostilbaceae	Agaricostilbales	Incertae sedis	Agaricostilbomycetes	Pucciniomycotina	Basidiomycota	Fungi	d:Fungi,p:Basidiomycota,c:Agaricostilbomycetes,o:Agaricostilbales,f:Kondoaceae,g:Bensingtonia
103	OTU71	Fungus sp.									Uncultured fungus clone 2168_460	KP897572	100	97.37	KP897572	100	97.37	Uncultured fungus clone 2168_460	85	21998	0.00219	-	-	-	1	26	76	402	2178							Fungi	d:Fungi,p:Ascomycota
104	OTU142	Alternaria alternata	1			1	A		mycelia		Alternaria alternata	MT077166	100	100	MT077166	100	100	Alternaria alternata	85	6106	0.000609	-	-	-	1	16	35	88	623	Pleosporaceae	Pleosporales	Pleosporomycetidae	Dothideomycetes	Pezizomycotina	Ascomycota	Fungi	d:Fungi
105	OTU166	Cyphobasidiales sp.		?			B		basidiomycetous yeast	Basidiomycete yeasts in the cortex of ascomycete macrolichens (Spribille et al. 2016 )	Uncultured Cyphobasidiales clone T1509	KU948755	90	85.56	MN903016	100	97.04	Uncultured fungus clone 3980_754	85	5707	0.000569	-	-	-	1	14	40	78	674		Cyphobasidiales	Incertae sedis	Cystobasidiomycetes	Pucciniomycotina	Basidiomycota	Fungi	d:Fungi
106	OTU183							1			No significant similarity found								85	5534	0.000552	-	-	-	1	10	40	90	353								d:Fungi,p:Ascomycota
107	OTU99	Tremellaceae sp.					B		basidiomycetous yeast	teleomorphic and anamorphic genera, most of the latter being yeasts. All teleomorphic species of fungi in the Tremellaceae are parasites of other fungi	Dioszegia sp. strain CGMCC2.5662	MK050292	59	89.29	KU537137	100	97.37	Uncultured fungus clone 1576	84	12130	0.00121	-	-	-	1	8	39	120	1901	Tremellaceae	Tremellales	Incertae sedis	Tremellomycetes	Agaricomycotina	Basidiomycota	Fungi	d:Fungi,p:Basidiomycota
108	OTU107	Cystobasidiomycetes sp.					B		maybe yeast	class of Pucciniomycotina, contains three orders: the Cystobasidiales, the Erythrobasidiales, and the Naohideales.(Bauer et al. 2006)	Uncultured Cystobasidiomycetes haplotype Y_H127	MN654823	100	92.31	MN903178	100	100	Uncultured fungus clone 3980_742	84	11076	0.0011	-	-	-	1	13	46	175	1168				Cystobasidiomycetes	Pucciniomycotina	Basidiomycota	Fungi	d:Fungi,p:Basidiomycota,c:Cystobasidiomycetes
109	OTU103	Fungus sp.									Uncultured fungus clone 2168_1166	KP897914	100	100	KP897914	100	100	Uncultured fungus clone 2168_1166	84	10996	0.0011	-	-	-	1	41	83	191	516							Fungi	d:Fungi,p:Basidiomycota
110	OTU134	Ascomycet sp.					A				Uncultured fungus clone 3980_731	MN903013	100	97.09	MN903013	100	97.09	Uncultured fungus clone 3980_731	84	8058	0.000804	-	-	-	2	24	61	130	452						Ascomycota	Fungi	d:Fungi,p:Ascomycota
111	OTU127	Helotiales sp.					A		mycelia		Helotiales sp. clone W1GMMEF	MT027961	96	78.29	MN902905	100	100	Uncultured fungus clone 3980_669	84	7869	0.000785	-	-	-	1	8	43	123	623		Helotiales	Leotiomycetidae	Leotiomycetes	Pezizomycotina	Ascomycota	Fungi	d:Fungi,p:Ascomycota
112	OTU147	Microbotryomycetes sp.					B		maybe yeast	class of Pucciniomycotina, containes four orders: the Heterogastridiales, the Leucosporidiales, the Microbotryales, and the Sporidiobolales (Bauer et al. 2006)	Yunzhangia auriculariae	KY106001	77	86.5	KP897580	100	99.51	Uncultured fungus clone 2168_530	84	6733	0.000671	-	-	-	1	19	49	115	433				Microbotryomycetes	Pucciniomycotina	Basidiomycota	Fungi	d:Fungi,p:Basidiomycota,c:Microbotryomycetes
113	OTU252	Erythrobasidium sp.					B		basidiomycetous yeast	monotypic, multilateral budding pnish to reddish yeast (Sugiyama and Hamamoto 1998)	Erythrobasidium sp.	KY103393	100	100	KY103393	100	100	Erythrobasidium sp.	84	2629	0.000262	-	-	-	1	6	18	39	205	Erythrobasidiaceae	Erythrobasidiales	Incertae sedis	Cystobasidiomycetes	Pucciniomycotina	Basidiomycota	Fungi	d:Fungi
114	OTU27	Xenochalara sp.					A		mycelia	dematiaceous hyphomycetes for chalara-like fungi (Coetsee 2018)	Xenochalara sp. sd1cN3c	AY465471	100	96.55	MG916681	100	99.31	Fungal sp. isolate ff84f5d8546ef8972f510e34e3b5719b93fe0544	83	73076	0.007393	-	-	-	2	7	18	65	24624	Hamatocanthoscyphaceae	Helotiales	Leotiomycetidae	Leotiomycetes	Pezizomycotina	Ascomycota	Fungi	d:Fungi,p:Ascomycota,c:Leotiomycetes,o:Helotiales,f:Helotiales_fam_Incertae_sedis
115	OTU75	Cyphobasidiales sp.		?			B	3	basidiomycetous yeast	Basidiomycete yeasts in the cortex of ascomycete macrolichens (Spribille et al. 2016 )	Uncultured Cyphobasidiales clone T1509	KU948755	100	94.85	MN903178	100	100	Uncultured fungus clone 3980_742	83	18850	0.00188	-	-	-	1	19	62	220	2710		Cystobasidiales	Incertae sedis	Cystobasidiomycetes	Pucciniomycotina	Basidiomycota	Fungi	d:Fungi
116	OTU101	Dothideomycetes sp.					A		mycelia		Uncultured Dothideomycetes clone OTU_3400	MG161146	92	85.71	MN902831	100	100	Uncultured fungus clone 3980_584	83	13108	0.0013217	-	-	-	1	36	115	206	764				Dothideomycetes	Pezizomycotina	Ascomycota	Fungi	d:Fungi
117	OTU104	Pseudocercosporella sp.					A		mycelia	terrestrial plant pathogens (Frank et al. 2010)	Uncultured Pseudocercosporella clone AEW4_89	KF823590	100	96.5	FJ820761	100	99.33	Uncultured fungus clone S274	83	11314	0.00113	-	-	-	1	19	83	176	627	Mycosphaerellaceae	Capnodiales	Dothideomycetidae	Dothideomycetes	Pezizomycotina	Ascomycota	Fungi	d:Fungi,p:Ascomycota,c:Dothideomycetes,o:Capnodiales
118	OTU110	Fungus sp.									Uncultured fungus clone 2168_460	KP897572	100	97.38	KP897572	100	97.38	Uncultured fungus clone 2168_460	83	10790	0.00108	-	-	-	1	12	53	180	1204							Fungi	d:Fungi,p:Ascomycota
119	OTU136	Chaetothyriales sp.	0				A		black yeast	Epiphyten, Humanparasiten oder oft mit predominantly black yeast anamorphs	Chaetothyriales sp. 16708	JQ342183	100	99.39	MG761226	100	100	Fungal sp. voucher ARIZ:EAB514	83	7736	0.000771	-	-	-	1	23	60	111	811		Chaetothyriales	Chaetothyriomycetidae	Eurotiomycetes	Pezizomycotina	Ascomycota	Fungi	d:Fungi,p:Ascomycota,c:Eurotiomycetes,o:Chaetothyriales,f:Herpotrichiellaceae
120	OTU156	Cystobasidium laryngis	?				B		basidiomycetous yeast	syn. Rhodotorula laryngis Reiersöl, Antonie van Leeuwenhoek 21 (3): 287 (1955) [MB#338576] (Yurkov et al.2015)	Cystobasidium laryngis strain WUT89	MN006700	100	100	MN006700	100	100	Cystobasidium laryngis strain WUT89	83	6237	0.00062788	-	-	-	1	13	40	71	782	Cystobasidiaceae	Cystobasidiales	Incertae sedis	Cystobasidiomycetes	Pucciniomycotina	Basidiomycota	Fungi	d:Fungi,p:Basidiomycota,c:Cystobasidiomycetes,o:Cystobasidiales,f:Cystobasidiaceae,g:Cystobasidium,s:Cystobasidium_pinicola_SH194775.07FU
121	OTU139	Fungus sp.									Uncultured fungus clone PRL.3.50	KX147835	100	100	KX147835	100	98.68	Uncultured fungus clone PRL.3.50	83	6213	0.00062	-	-	-	3	14	44	95	409							Fungi	d:Fungi,p:Ascomycota
122	OTU162	Dothideomycetes sp.					A		mycelia		Dothideomycetes sp. genotype 257	KX908448	100	99.3	KX147888	100	99.3	Uncultured fungus clone PO.1.62	83	5277	0.000526	-	-	-	1	16	40	77	534				Dothideomycetes	Pezizomycotina	Ascomycota	Fungi	d:Fungi,p:Ascomycota,c:Dothideomycetes,o:Capnodiales
123	OTU223	Fungus sp.									Uncultured fungus clone 3980_999	MN903406	100	100	MN903406	100	100	Uncultured fungus clone 3980_999	83	3592	0.000358	-	-	-	1	12	30	59	248							Fungi	d:Fungi
124	OTU42	Diversisporales sp.					G		mycorrhizal	order of generally hypogeousarbuscular mycorrhizal fungi within the division Glomeromycota	Diversisporales sp. isolate CL0313_3_1	KY228706	87	92.77	MF976745	100	100	Uncultured fungus clone OTU_F31_R2	82	37421	0.00373	-	-	-	1	3	59	557	4929		Diversisporales	Incertae sedis	Glomeromycetes	Glomeromycotina	Glomeromycota	Fungi	d:Fungi,p:Ascomycota
125	OTU67	Cantharellaceae sp.					B		mycelia		Sistotrema sp. voucher 47	MN683569	78	81.29	MN902363	100	100	Uncultured fungus clone 3980_3	82	22452	0.00224	-	-	-	1	5	54	267	4453	Cantharellaceae	Cantharellales	Incertae sedis	Agaricomycetes	Agaricomycotina	Basidiomycota	Fungi	d:Fungi,p:Basidiomycota,c:Agaricomycetes
126	OTU170	Colacogloea sp.					B		mycelia and unicellular stages, maybe yeast	isolated from bark beetles Kirschner & Oberwinkler	Colacogloea diffluens strain DBMY429	KJ706646	88	84.16	MN902596	100	100	Uncultured fungus clone 3980_282	82	6357	0.000634	-	-	-	1	17	41	95	611	Heterogastridiaceae	Heterogastridiales	Incertae sedis	Microbotryomycetes	Pucciniomycotina	Basidiomycota	Fungi	d:Fungi,p:Basidiomycota,c:Microbotryomycetes
127	OTU158	Exobasidium sp.				1	B		colonies without hyphae only with single-celled conidia	host-specific plant pathogene, Exobasidium leaf and fruit spot of blueberry (Brewer 2014)	Exobasidium sp. ZYL-2008b strain CGMCC	EU692763	98	92.93	EU692763	98	92.93	Exobasidium sp. ZYL-2008b strain CGMCC	82	5816	0.00058	-	-	-	1	16	45	96	389	Exobasidiaceae	Exobasidiales	Exobasidiomycetidae	Exobasidiomycetes	Ustilaginomycotina	Basidiomycota	Fungi	d:Fungi,p:Basidiomycota,c:Exobasidiomycetes,o:Exobasidiales,f:Exobasidiaceae,g:Exobasidium,s:Exobasidium_kunmingense_SH017746.07FU
128	OTU171										No significant similarity found								82	5752	0.000574	-	-	-	1	13	39	74	604								d:Fungi
129	OTU113	Fonsecazyma sp.					B		basidiomycetous yeast	no teleomorph (Liu et al. 2015)	Fonsecazyma sp. isolate KT301	KY558358	100	94.83	MN902576	100	99.42	Uncultured fungus clone 3980_262	81	9569	0.000954	-	-	-	1	11	34	107	923	Bulleraceae	Tremellales	Incertae sedis	Tremellomycetes	Agaricomycotina	Basidiomycota	Fungi	d:Fungi,p:Basidiomycota,c:Tremellomycetes,o:Tremellales,f:Bulleraceae
130	OTU148	Exophiala sideris					A		black yeast	(Seyedmousavi et al. 2011)	Exophiala sideris	KY111914	100	100	MN902428	100	100	Uncultured fungus clone 3980_95	81	6420	0.00064	-	-	-	1	23	61	111	705	Herpotrichiellaceae	Chaetothyriales	Chaetothyriomycetidae	Eurotiomycetes	Pezizomycotina	Ascomycota	Fungi	d:Fungi,p:Ascomycota,c:Eurotiomycetes,o:Chaetothyriales,f:Herpotrichiellaceae,g:Exophiala,s:Exophiala_sideris_SH194488.07FU
131	OTU165	Lichenostigmatales sp.					A		maybe black yeast	cells multiplying by budding, either representing black yeasts, or species in which conidiomata and ascomata are entirely made of an organised agglomeration of spherical yeast-like cells(Ertz et al. 2014)	Lichenostigmatales sp. A930	MF276908	100	96.1	KP897561	100	96.75	Uncultured fungus clone 2168_486	81	5206	0.00052349	-	-	-	1	18	38	71	573		Lichenostigmatales	Incertae sedis	Arthoniomycetes	Pezizomycotina	Ascomycota	Fungi	d:Fungi,p:Ascomycota,c:Dothideomycetes,o:Botryosphaeriales
132	OTU176	Alternaria sp.					A		mycelia		Alternaria sp. strain IMI505608	MH428687	100	100	MN902511	100	100	Uncultured fungus clone 3980_188	81	4955	0.000494	-	-	-	1	10	21	37	2616	Pleosporaceae	Pleosporales	Pleosporomycetidae	Dothideomycetes	Pezizomycotina	Ascomycota	Fungi	d:Fungi,p:Ascomycota,c:Dothideomycetes,o:Pleosporales,f:Pleosporaceae,g:Alternaria,s:Alternaria_hordeicola_SH199531.07FU
133	OTU289	Taphrina sp.				1	A	3	yeasts and hyphae	hosts-specifice plant parasites	Taphrina sp. isolate PCR72	KY436120	100	100	MN904093	100	100	Uncultured fungus clone 3980_2693	81	1764	0.000176	-	-	-	1	3	11	23	187	Taphrinaceae	Taphrinales	Taphrinomycetidae	Taphrinomycetes	Taphrinomycotina	Ascomycota	Fungi	d:Fungi,p:Ascomycota,c:Taphrinomycetes,o:Taphrinales,f:Taphrinaceae,g:Taphrina,s:Taphrina_carpini_SH193600.07FU
134	OTU297	Botrytis cinerea					A		mycelia		Botrytis cinerea isolate B13	MK402105	100	100	MK402105	100	100	Botrytis cinerea isolate B13	81	1532	0.000153	-	-	-	1	5	11	24	170	Sclerotiniaceae	Helotiales	Leotiomycetidae	Leotiomycetes	Pezizomycotina	Ascomycota	Fungi	d:Fungi,p:Ascomycota,c:Leotiomycetes,o:Helotiales,f:Sclerotiniaceae,g:Botrytis
135	OTU63	Cantharellaceae sp.					B		mycelia		uncultured Cantharellales	LS452129	95	83.8	KU687386	100	100	Uncultured Basidiomycota clone 106	80	28375	0.00283	-	-	-	1	15	77	367	5185	Cantharellaceae	Cantharellales	Incertae sedis	Agaricomycetes	Agaricomycotina	Basidiomycota	Fungi	d:Fungi,p:Basidiomycota,c:Agaricomycetes
136	OTU108	Chaetothyriales sp.	0				A		black yeast	Epiphyten, Humanparasiten oder oft mit predominantly black yeast anamorphs	Uncultured Chaetothyriales clone OTU_1429	MF666002	100	98.75	MG827935	100	99.38	Uncultured fungus clone 2185_562	80	10492	0.00105	-	-	-	1	31	76	174	761		Chaetothyriales	Chaetothyriomycetidae	Eurotiomycetes	Pezizomycotina	Ascomycota	Fungi	d:Fungi,p:Ascomycota,c:Eurotiomycetes,o:Chaetothyriales
137	OTU130	Phacidium lacerum	1				A		mycelia		Phacidium lacerum isolate Pl17L-19Rp	MN588163	100	100	MN902485	100	100	Uncultured fungus clone 3980_154	80	8341	0.000832	-	-	-	1	8	40	111	1520	Phacidiaceae	Phacidiales	Leotiomycetidae	Leotiomycetes	Pezizomycotina	Ascomycota	Fungi	d:Fungi,p:Ascomycota,c:Leotiomycetes,o:Phacidiales,f:Phacidiaceae
138	OTU146	Scoliciosporum sp.					A		lichenized fungi	(Dymytrova 2011)	Scoliciosporum sp.	KF823609	100	100	KF823609	100	100	Uncultured Scoliciosporum clone AEW4_95	80	6311	0.000629	-	-	-	1	15	36	117	346	Scoliciosporaceae	Lecanorales	Lecanoromycetidae	Lecanoromycetes	Pezizomycotina	Ascomycota	Fungi	d:Fungi,p:Ascomycota,c:Lecanoromycetes
139	OTU151	Exobasidium sp.				1	B		colonies without hyphae only with single-celled conidia	host-specific plant pathogene, Exobasidium leaf and fruit spot of blueberry (Brewer 2014)	Exobasidium sp. ZYL-2008b strain CGMCC 5.1334	EU692763	98	92.42	EU692763	98	92.42	Exobasidium sp. ZYL-2008b strain CGMCC 5.1334	80	5955	0.000594	-	-	-	1	21	52	110	448	Exobasidiaceae	Exobasidiales	Exobasidiomycetidae	Exobasidiomycetes	Ustilaginomycotina	Basidiomycota	Fungi	d:Fungi,p:Basidiomycota,c:Exobasidiomycetes,o:Exobasidiales,f:Exobasidiaceae,g:Exobasidium,s:Exobasidium_kunmingense_SH017746.07FU
140	OTU172										No significant similarity found.								80	5283	0.000527	-	-	-	1	12	30	78	638								d:Fungi,p:Basidiomycota
141	OTU180	Phaeococcomyces sp.					B		maybe black yeast	cells multiplying by budding, either representing black yeasts, or species in which conidiomata and ascomata are entirely made of an organised agglomeration of spherical yeast-like cells(Ertz et al. 2014)	Phaeococcomyces sp. 03002a	EU139142			MN902735	100	100	Uncultured fungus clone 3980_490	80	4876	0.000486	-	-	-	1	17	40	85	318	Herpotrichiellaceae	Chaetothyriales	Chaetothyriomycetidae	Eurotiomycetes	Pezizomycotina	Ascomycota	Fungi	d:Fungi,p:Ascomycota,c:Eurotiomycetes,o:Chaetothyriales,f:Herpotrichiellaceae
142	OTU350	Taphrina sp.					A		yeasts and hyphae	hosts-specifice plant parasites	Uncultured Taphrina clone KL_2d_2G12	JF495250	99	100	MN902887	100	10	Uncultured fungus clone 3980_632	80	1238	0.000123	-	-	-	1	4	8	16	155	Taphrinaceae	Taphrinales	Taphrinomycetidae	Taphrinomycetes	Taphrinomycotina	Ascomycota	Fungi	d:Fungi,p:Ascomycota,c:Taphrinomycetes,o:Taphrinales,f:Taphrinaceae,g:Taphrina,s:Taphrina_mirabilis_SH193596.07FU
143	OTU52	Phaeomoniella sp.					A		hyphomycet with yeastlike growth when young and later shlamydospore-like structure, oliv-brownish pigmented	mitosporic ascomycota, most important fungal organism associated to Petri grapevine decline (Crous & Gams 2000)	Phaeomoniella sp. 1 ICMP 18935	JN225891	100	96.13	MN902651	100	100	Uncultured fungus clone 3980_318	79	29774	0.00297648	-	-	-	1	16	145	503	2767	Phaeomoniellaceae	Phaeomoniellales	Chaetothyriomycetidae	Eurotiomycetes	Pezizomycotina	Ascomycota	Fungi	d:Fungi,p:Ascomycota,c:Eurotiomycetes
144	OTU86	Fungus sp.									Uncultured fungus clone FMOTU_867	KU061976	100	98.6	KU061976	100	98.6	Uncultured fungus clone FMOTU_867	79	16845	0.00168	-	-	-	1	11	59	212	1839							Fungi	d:Fungi,p:Ascomycota
145	OTU95	Heterocephalacria sp.					B		basidiomycetous yeast	(Kunthiphun 2019)	Heterocephalacria sp. strain KBP:Y-5579	MH697740	90	87.68	MN902921	100	100	Uncultured fungus clone 3980_	79	14095	0.00141	-	-	-	1	5	37	115	2631	Carcinomycetaceae	Tremellales	Incertae sedis	Tremellomycetes	Agaricomycotina	Basidiomycota	Fungi	d:Fungi,p:Basidiomycota,c:Tremellomycetes,o:Filobasidiales
146	OTU125	Capnodiales sp.		1			A		mycelia	Rußtaupilzartige, mostly on surfaces ofs twigs and leaves	Uncultured Capnodiales clone NY049	KJ406757	100	95.77	FJ820761	100	99.3	Uncultured fungus clone S274	79	8046	0.000802	-	-	-	1	22	74	153	387		Capnodiales	Dothideomycetidae	Dothideomycetes	Pezizomycotina	Ascomycota	Fungi	d:Fungi,p:Ascomycota,c:Dothideomycetes,o:Capnodiales
147	OTU141	Dothideomycetes sp.					A	4	mycelia		Dothideomycetes sp. genotype 257	KX908472	100	100	KU539160	100	99.3	Uncultured fungus clone 6314	79	6155	0.000614	-	-	-	1	12	29	97	435				Dothideomycetes	Pezizomycotina	Ascomycota	Fungi	d:Fungi,p:Ascomycota,c:Dothideomycetes,o:Capnodiales
148	OTU163	Cyphobasidiales sp.		?			B		basidiomycetous yeast	Basidiomycete yeasts in the cortex of ascomycete macrolichens (Spribille et al. 2016 )	Uncultured Cyphobasidiales clone NEU7BY	MK491214	100	100	MN654837	100	99.3	Uncultured Cystobasidiomycetes haplotype Y_H141	79	5716	0.00057	-	-	-	1	24	48	85	521		Cyphobasidiales	Incertae sedis	Cystobasidiomycetes	Pucciniomycotina	Basidiomycota	Fungi	d:Fungi
149	OTU175	Tremella wirthii					B		basidiomycetous yeast	teleomorphic and anamorphic genera, most of the latter being yeasts. All teleomorphic species of fungi in the Tremellaceae are parasites of other fungi	Tremella wirthii	JN053492	96	86	MN904077	100	95	Uncultured fungus clone 3980_2347	79	5305	0.00053369	-	-	-	1	18	39	93	369	Tremellaceae	Tremellales	Incertae sedis	Tremellomycetes	Agaricomycotina	Basidiomycota	Fungi	d:Fungi,p:Basidiomycota,c:Tremellomycetes,o:Tremellales
150	OTU168	Fungus sp.						5			Uncultured fungus clone 3980_541	MN902774	100	99	MN902774	100	99	Uncultured fungus clone 3980_541	79	5113	0.00051	-	-	-	1	9	27	70	598							Fungi	d:Fungi,p:Basidiomycota,c:Tremellomycetes,o:Tremellales
151	OTU215	Tremellales sp.					B		basidiomycetous yeast	teleomorphic and anamorphic genera, most of the latter being yeasts. All teleomorphic species of fungi in the Tremellaceae are parasites of other fungi	Uncultured Tremellales clone OTU_1737	KX403023	88	98	MN902512	100	100	Uncultured fungus clone 3980_164	79	3252	0.000324	-	-	-	1	9	22	63	248		Tremellales	Incertae sedis	Tremellomycetes	Agaricomycotina	Basidiomycota	Fungi	d:Fungi
152	OTU91	Capturomyces luteus					A	5	mycelia	gelbes Mycel, newly descriebed in Germany (Bien 2020), isolated by spore trap	Capturomyces luteus strain GLMC 1842	MK314554	100	100	MK314554	100	100	Capturomyces luteus strain GLMC 1842	78	14521	0.00145	-	-	-	1	6	30	100	3809	Tympanidaceae	Helotiales	Leotiomycetidae	Leotiomycetes	Pezizomycotina	Ascomycota	Fungi	d:Fungi,p:Ascomycota,c:Leotiomycetes,o:Helotiales
153	OTU174	Septobasidiaceae sp.					B		basidiomycetous yeast in culture, but also hyphae	association with scale insects (Coccoidea) (Henk)	Uncultured Septobasidiaceae clone OTU70	MH005909	100	91	MN902926	100	100	Uncultured fungus clone 3980_643	78	5186	0.000517	-	-	-	1	19	42	81	488	Septobasidiaceae	Septobasidiales	Incertae sedis	Pucciniomycetes	Pucciniomycotina	Basidiomycota	Fungi	d:Fungi,p:Basidiomycota,c:Pucciniomycetes,o:Septobasidiales,f:Septobasidiaceae,g:Septobasidium
154	OTU230	Basidiomycet sp.					B				Uncultured fungus clone 3980_1982	MN903927	100	99	MN903927	100	99	Uncultured fungus clone 3980_1982	78	4328	0.000432	-	-	-	1	4	14	50	679						Basidiomycota	Fungi	d:Fungi
155	OTU192	Tremellomycetes sp					M		maybe yeast		Tremellomycetes sp. strain W16	MF614968	100	98	MN902774	100	99	Uncultured fungus clone 3980_541	78	3859	0.000385	-	-	-	1	4	14	48	1074				Tremellomycetes	Agaricomycotina	Basidiomycota	Fungi	d:Fungi,p:Basidiomycota,c:Tremellomycetes,o:Tremellales
156	OTU220	Fungus sp.									uncultured Fungus	LS451945	99	98	LS451945	99	98	uncultured Fungus	78	3079	0.000307	-	-	-	1	5	17	59	258							Fungi	d:Fungi,p:Ascomycota,c:Dothideomycetes
157	OTU253	Fungus sp.									Uncultured fungus clone 3980_653	MN902889	100	100	MN902889	100	100	Uncultured fungus clone 3980_653	78	2459	0.000245	-	-	-	1	8	25	36	280							Fungi	d:Fungi
158	OTU298	Fungus sp.									Uncultured fungus clone 3980_999	MN903406	100	99	MN903406	100	99	Uncultured fungus clone 3980_999	78	1570	0.000157	-	-	-	1	6	15	29	87							Fungi	d:Fungi
159	OTU79	Phaeomoniella sp.				1	A		hyphomycet with yeastlike growth when young and later shlamydospore-like structure, oliv-brownish pigmented	mitosporic ascomycota, most important fungal organism associated to Petri grapevine decline (Crous & Gams 2000)	Phaeomoniella sp. 1 ICMP 18935	JN225891	100	95.48	MN902651	100	99.35	Uncultured fungus clone 3980_318	77	19223	0.00192	-	-	-	1	12	100	291	1622	Phaeomoniellaceae	Phaeomoniellales	Chaetothyriomycetidae	Eurotiomycetes	Pezizomycotina	Ascomycota	Fungi	d:Fungi,p:Ascomycota,c:Eurotiomycetes
160	OTU161	Scoliciosporum chlorococcum					A		lichenized fungi	barkihebating lichen (Dymytrova 2911)	Scoliciosporum chlorococcum	FR799323	100	99	MG828036	100	100	Uncultured fungus clone 2185_665	77	5691	0.000568	-	-	-	1	21	46	102	401	Scoliciosporaceae	Lecanorales	Lecanoromycetidae	Lecanoromycetes	Pezizomycotina	Ascomycota	Fungi	d:Fungi,p:Ascomycota,c:Lecanoromycetes,o:Lecanorales,f:Lecanoraceae,g:Scoliciosporum,s:Scoliciosporum_chlorococcum_SH460262.07FU
161	OTU154	Celosporium laricicola					A		mycelia	Dothiliales isolated from black subicula on twigs of declining larch (Larix lyallii Parl) trees in Alberta ( Tsuneda 2010)	Celosporium larixicola isolate L3-1	FJ997287	100	100	HQ228271	100	100	Dothideomycetes sp. agrFF329	77	5591	0.000558	-	-	-	1	9	23	56	960	Incertae sedis	Dothideales	Dothideomycetidae	Dothideomycetes	Pezizomycotina	Ascomycota	Fungi	d:Fungi,p:Ascomycota
162	OTU187	Microbotryomycetes sp.					B		maybe yeast	class of Pucciniomycotina, containes four orders: the Heterogastridiales, the Leucosporidiales, the Microbotryales, and the Sporidiobolales (Bauer et al. 2006)	uncultured Microbotryomycetes	LS451572	100	85	MN903564	100	100	Uncultured fungus clone 3980_1576	77	4467	0.000445	-	-	-	1	12	28	79	329				Microbotryomycetes	Pucciniomycotina	Basidiomycota	Fungi	d:Fungi,p:Basidiomycota,c:Microbotryomycetes
163	OTU205	Basidiomycet sp.					B	1			Uncultured fungus clone 2170_729	KP891320	92	92	KP891320	92	92	Uncultured fungus clone 2170_729	77	3959	0.000395	-	-	-	1	7	19	72	374						Basidiomycota	Fungi	d:Fungi,p:Basidiomycota,c:Cystobasidiomycetes,o:Erythrobasidiales
164	OTU217	Microbotryomycetes sp.					B		maybe yeast	class of Pucciniomycotina, containes four orders: the Heterogastridiales, the Leucosporidiales, the Microbotryales, and the Sporidiobolales (Bauer et al. 2006)	uncultured Microbotryomycetes	LS451572	100	85	MN903564	100	100	Uncultured fungus clone 3980_1576	77	3190	0.000318	-	-	-	1	9	33	60	166				Microbotryomycetes	Pucciniomycotina	Basidiomycota	Fungi	d:Fungi,p:Basidiomycota,c:Microbotryomycetes
165	OTU279	Ascomycet sp.					A	5			uncultured Ascomycota	AM901899	100	100	AM901899	100	100	uncultured Ascomycota	77	1967	0.000196	-	-	-	1	5	12	31	271						Ascomycota	Fungi	d:Fungi,p:Ascomycota,c:Dothideomycetes
166	OTU197	Fungus sp.									Uncultured fungus clone 3980_731	MN903013	100	98	MN903013	100	98	Uncultured fungus clone 3980_731	76	3978	0.000397	-	-	-	1	17	34	79	296							Fungi	d:Fungi,p:Ascomycota
167	OTU282	Symmetrospora sp.	?				A		basidiomycetous yeast	syn. Rhodotorula, Sporobolomyces Wang et al. 2015	uncultured Symmetrospora	LS452522	100	97	KP891436	100	100	Uncultured fungus clone 2170_621	76	2777	0.000277	-	-	-	1	8	14	30	478	Symmetrosporaceae	Incertae sedis	Incertae sedis	Cystobasidiomycetes	Pucciniomycotina	Basidiomycota	Fungi	d:Fungi,p:Basidiomycota,c:Cystobasidiomycetes,o:Cystobasidiomycetes_ord_Incertae_sedis,f:Cystobasidiomycetes_fam_Incertae_sedis,g:Symmetrospora,s:Symmetrospora_gracilis_SH205938.07FU
168	OTU323	Fungus sp.									Uncultured fungus clone 3980_529	MN902971	100	100	MN902971	100	100	Uncultured fungus clone 3980_529	76	2680	0.000267	-	-	-	1	12	30	45	169							Fungi	d:Fungi
169	OTU234	Ascomycet sp.					A				Uncultured Ascomycota	FR682251	100	100	MN902519	100	100	Uncultured fungus clone 3980_194	76	2541	0.000253	-	-	-	1	8	23	40	243						Ascomycota	Fungi	d:Fungi,p:Ascomycota
170	OTU150	Rhytismatales sp.					A		mycelia		Rhytismatales sp. NO327b	KJ406977	100	100	KJ406977	100	100	Rhytismatales sp. NO327b	75	5967	0.000595	-	-	-	1	7	17	79	672		Rhytismatales	Leotiomycetidae	Leotiomycetes	Pezizomycotina	Ascomycota	Fungi	d:Fungi,p:Ascomycota,c:Leotiomycetes,o:Rhytismatales
171	OTU206	Vishniacozyma tephrensis					B		basidiomycetous yeast	syn Cryptococcus tephrensis Vishniac (Liu2015)	Vishniacozyma tephrensis	MK648476	100	100	MK648476	100	100	Vishniacozyma tephrensis	75	3515	0.000351	-	-	-	1	3	7	17	1469	Bulleribasidiaceae	Tremellales	Incertae sedis	Tremellomycetes	Agaricomycotina	Basidiomycota	Fungi	d:Fungi,p:Basidiomycota,c:Tremellomycetes,o:Tremellales,f:Tremellaceae,g:Cryptococcus
172	OTU285	Alternaria infectoria	1			1	A		mycelia		Alternaria infectoria	MN982879	100	100	MN982879	100	100	Alternaria infectoria	75	1784	0.000178	-	-	-	1	7	12	30	119	Pleosporaceae	Pleosporales	Pleosporomycetidae	Dothideomycetes	Pezizomycotina	Ascomycota	Fungi	d:Fungi,p:Ascomycota,c:Dothideomycetes,o:Pleosporales,f:Pleosporaceae,g:Alternaria
173	OTU115	Dothideomycetes sp.					A		mycelia		Dothideomycetes sp. genotype 512 isolate NC1135	JQ761779	100	91.67	MG761260	100	99.35	Fungal sp. voucher ARIZ:EAB553	74	9505	0.000948	-	-	-	1	6	28	138	1513				Dothideomycetes	Pezizomycotina	Ascomycota	Fungi	d:Fungi,p:Ascomycota,c:Dothideomycetes
174	OTU114	Aequabiliella sp.					A		mycelia	plant patthogen (Damm et al. 2010)	Aequabiliella sp. isolate SL28_64	MG190562	100	98.14	MN902469	100	100	Uncultured fungus clone 3980_150	74	9272	0.000925	-	-	-	1	4	17	83	1737	Celotheliaceae	Phaeomoniellales	Chaetothyriomycetidae	Eurotiomycetes	Pezizomycotina	Ascomycota	Fungi	d:Fungi,p:Ascomycota,c:Eurotiomycetes
175	OTU122	Claussenomyces kirschsteinianus			1?		A		mycelia	Menardi 2007, saprophytes on decaying and decorticated wood	Claussenomyces kirschsteinianus voucher G.M.2015-05-02.2	KY689631	100	100	KY689631	100	100	Claussenomyces kirschsteinianus voucher G.M.2015-05-02.2	74	8413	0.000839	-	-	-	1	15	52	113	1982	Tympanidaceae	Helotiales	Leotiomycetidae	Leotiomycetes	Pezizomycotina	Ascomycota	Fungi	d:Fungi,p:Ascomycota,c:Leotiomycetes,o:Helotiales,f:Helotiaceae,g:Claussenomyces
176	OTU143	Orbilia sp.					A		mycelia	often wood inhabiting, (Quijada et al. 2016	Orbilia sp. HB-2018a voucher M:H.B. 6477c	KT215229	100	99	KT215229	100	99	Orbilia sp. HB-2018a voucher M:H.B. 6477c	74	6451	0.000643	-	-	-	1	12	30	108	662	Orbiliaceae	Orbiliales	Orbiliomycetidae	Orbiliomycetes	Pezizomycotina	Ascomycota	Fungi	d:Fungi,p:Ascomycota,c:Orbiliomycetes,o:Orbiliales,f:Orbiliaceae,g:Arthrobotrys,s:Arthrobotrys_foliicola_SH487844.07FU
177	OTU191	Septobasidiaceae sp.					B		basidiomycetous yeast in culture, but also hyphae	association with scale insects (Coccoidea) (Henk)	Uncultured Septobasidiaceae clone OTU70	MH005909	100	91	MN902926	100	100	Uncultured fungus clone 3980_643	74	4103	0.000409	-	-	-	1	19	36	60	610	Septobasidiaceae	Septobasidiales	Incertae sedis	Pucciniomycetes	Pucciniomycotina	Basidiomycota	Fungi	d:Fungi,p:Basidiomycota,c:Pucciniomycetes,o:Septobasidiales,f:Septobasidiaceae,g:Septobasidium
178	OTU202	Phaeotremella sp.					B		basidiomycetous yeast stage	mycoparasite (Spirin 2018 oder 2017)	Phaeotremella pseudofoliacea CBS 6969	NR_155680	95	93	KU061945	100	99	Uncultured fungus clone FMOTU_2433	74	3674	0.000366	-	-	-	1	9	18	53	759	Tremellaceae	Tremellales	Incertae sedis	Tremellomycetes	Agaricomycotina	Basidiomycota	Fungi	d:Fungi,p:Basidiomycota,c:Tremellomycetes,o:Tremellales
179	OTU238	Tremella sp.					B		basidiomycetous yeast	teleomorphic and anamorphic genera, most of the latter being yeasts. All teleomorphic species of fungi in the Tremellaceae are parasites of other fungi	Uncultured Tremella clone 1050	HM240826	100	100	HM240826	100	100	Uncultured Tremella clone 1050	74	2588	0.000258	-	-	-	1	11	19	43	199	Tremellaceae	Tremellales	Incertae sedis	Tremellomycetes	Agaricomycotina	Basidiomycota	Fungi	d:Fungi,p:Basidiomycota,c:Tremellomycetes,o:Tremellales
180	OTU287	Basidiomycet sp.					B				Uncultured fungus clone 3980_754	MN903016	100	100	MN903016	100	100	Uncultured fungus clone 3980_754	74	2113	0.000211	-	-	-	1	8	15	33	218						Basidiomycota	Fungi	d:Fungi,p:Basidiomycota
181	OTU271	Fungus sp.									Uncultured fungus clone 2170_513	KP891447	85	93	KP891447	85	93	Uncultured fungus clone 2170_513	74	2039	0.000203	-	-	-	1	6	20	38	164							Fungi	d:Fungi
182	OTU342	Fungus sp.									Uncultured fungus clone 2170_1143	KP891972	100	99	KP891972	100	99	Uncultured fungus clone 2170_1143	74	1352	0.000135	-	-	-	1	8	15	23	78							Fungi	d:Fungi
183	OTU137	Ascomycet sp.					A				Ascomycota sp. CH-Co12	FJ008678	100	100	FJ008678	100	100	Ascomycota sp. CH-Co12	73	7611	0.000759	-	-	-	1	23	45	102	1442						Ascomycota	Fungi	d:Fungi,p:Ascomycota,c:Eurotiomycetes,o:Chaetothyriales
184	OTU196	Chaetothyriales sp.	0				A		black yeast	Epiphyten, Humanparasiten oder oft mit predominantly black yeast anamorphs	Chaetothyriales sp. 16708	JQ342183	100	99	JQ342183	100	99	Chaetothyriales sp. 16708	73	3838	0.000383	-	-	-	1	14	32	66	253		Chaetothyriales	Chaetothyriomycetidae	Eurotiomycetes	Pezizomycotina	Ascomycota	Fungi	d:Fungi,p:Ascomycota,c:Eurotiomycetes,o:Chaetothyriales,f:Herpotrichiellaceae
185	OTU300	Exobasidium sp.				1	B		colonies without hyphae only with single-celled conidia	host-specific plant pathogene, Exobasidium leaf and fruit spot of blueberry (Brewer 2014)	Exobasidium sp. ZYL-2008b strain CGMCC	EU692763	97	93	EU692763	97	93	Exobasidium sp. ZYL-2008b strain CGMCC	73	1820	0.000182	-	-	-	1	6	15	34	163	Exobasidiaceae	Exobasidiales	Exobasidiomycetidae	Exobasidiomycetes	Ustilaginomycotina	Basidiomycota	Fungi	d:Fungi,p:Basidiomycota,c:Exobasidiomycetes,o:Exobasidiales,f:Exobasidiaceae,g:Exobasidium,s:Exobasidium_kunmingense_SH017746.07FU
186	OTU185	Eurotiomycetes sp.					A		mycelia		Eurotiomycetes 9352	KP203000	100	100	KP203000	100	100	Eurotiomycetes 9352	72	5104	0.000509	-	-	-	1	6	16	44	653				Eurotiomycetes	Pezizomycotina	Ascomycota	Fungi	d:Fungi,p:Ascomycota,c:Eurotiomycetes
187	OTU173	Sarea resinae					A		mycelia	Pycnidiella resinae (anamorph) S. resinea orange, 2. Art S. Difformis schwarz, Sarea: small, non-lichenized, inoperculate discomycete, growing on the resin of conifers in the Cupressaceae and Pinaceae	Sarea resinae isolate 2X023	MN720393	100	99	MN903032	100	100	Uncultured fungus clone 3980_681	72	4967	0.000495	-	-	-	1	8	27	65	1338	Trapeliaceae	Incertae sedis	Ostropomycetidae	Lecanoromycetes	Pezizomycotina	Ascomycota	Fungi	d:Fungi,p:Ascomycota
188	OTU274	Fungus sp.									Uncultured fungus clone 3980_332	MN902585	100	100	MN902585	100	100	Uncultured fungus clone 3980_332	72	1877	0.000187	-	-	-	1	7	19	42	144							Fungi	d:Fungi,p:Ascomycota
189	OTU335	Fungus sp.									Uncultured fungus clone 3980_999	MN903406	100	99	MN903406	100	99	Uncultured fungus clone 3980_999	72	1247	0.000124	-	-	-	1	8	12	24	68							Fungi	d:Fungi
190	OTU349	Fungus sp.									Uncultured fungus clone 3980_999	MN903406	100	98	MN903406	100	98	Uncultured fungus clone 3980_999	72	1142	0.000114	-	-	-	1	6	11	24	74							Fungi	d:Fungi
191	OTU362	Fungus sp.									Uncultured fungus clone 3980_999	MN903406	100	98	MN903406	100	98	Uncultured fungus clone 3980_999	72	1029	0.000103	-	-	-	1	6	10	20	68							Fungi	d:Fungi
192	OTU96	Fonsecazyma sp.					B		basidiomycetous yeast	no teleomorph (Liu et al. 2015)	Fonsecazyma sp. isolate KT301	KY558358	100	94.83	MN902576	100	99.42	Uncultured fungus clone 3980_262	71	12889	0.00129	-	-	-	1	3	16	89	4263	Bulleraceae	Tremellales	Incertae sedis	Tremellomycetes	Agaricomycotina	Basidiomycota	Fungi	d:Fungi,p:Basidiomycota,c:Tremellomycetes,o:Tremellales,f:Bulleraceae,g:Fonsecazyma
193	OTU119	Phallus impudicus					B		mycelia		Phallus impudicus isolate SP-18	MK386842	100	100	MK386842	100	100	Phallus impudicus isolate SP-18	71	10864	0.00108	-	-	-	1	6	18	87	3976	Phallaceae	Phallales	Phallomycetidae	Agaricomycetes	Agaricomycotina	Basidiomycota	Fungi	d:Fungi,p:Basidiomycota,c:Agaricomycetes,o:Phallales,f:Phallaceae,g:Phallus,s:Phallus_impudicus_SH207227.07FU
194	OTU123	Fungus sp.									Uncultured fungus clone 3980_609	MN902820	100	100	MN902820	100	100	Uncultured fungus clone 3980_609	71	9084	0.000906	-	-	-	1	6	18	104	1393							Fungi	d:Fungi,p:Ascomycota
195	OTU153	Fungus sp.									Uncultured fungus clone 3980_315	MN902589	100	100	MN902589	100	100	Uncultured fungus clone 3980_315	71	5561	0.000555	-	-	-	1	7	25	75	1435							Fungi	d:Fungi
196	OTU195	Agaricostilbomycetidae sp.					B	4	basidiomycetous yeast, dimorphic alos prucing hyphae	Bauer et al. 2006	Uncultured Agaricostilbomycetidae clone G33p3	GU327508	85	92	GU327508	85	92	Uncultured Agaricostilbomycetidae clone G33p3	71	4505	0.000449	-	-	-	1	3	12	38	1241	Agaricostilbaceae	Agaricostilbales	Incertae sedis	Agaricostilbomycetes	Pucciniomycotina	Basidiomycota	Fungi	d:Fungi,p:Basidiomycota,c:Agaricostilbomycetes
197	OTU200	Fungus sp.									Fungal sp. isolate	MG914658	100	100	MG914658	100	100	Fungal sp. isolate	71	3878	0.000387	-	-	-	1	13	26	62	469							Fungi	d:Fungi,p:Ascomycota,c:Dothideomycetes,o:Capnodiales
198	OTU209	Fungus sp.									Uncultured fungus clone 3980_592	MN902832	100	100	MN902832	100	100	Uncultured fungus clone 3980_592	71	3520	0.000351	-	-	-	1	11	31	58	349							Fungi	d:Fungi,p:Ascomycota,c:Lecanoromycetes
199	OTU239	Fungus sp.									Uncultured fungus clone OTU_R338	MF976099	86	87	MF976099	86	87	Uncultured fungus clone OTU_R338	71	2640	0.000263	-	-	-	1	10	18	50	227							Fungi	d:Fungi,p:Basidiomycota,c:Agaricostilbomycetes
200	OTU425	Fungus sp.									Uncultured fungus clone 3980_288	MN902672	100	100	MN902672	100	100	Uncultured fungus clone 3980_288	71	931	9.28e-05	-	-	-	2	5	10	18	50							Fungi	d:Fungi
201	OTU131	Chaetothyriales sp.	0				A		black yeast	Epiphyten, Humanparasiten oder oft mit predominantly black yeast anamorphs	uncultured Chaetothyriales	LS452588	100	95	KT197229	100	98	Uncultured soil fungus clone Indiana_MOTU_LB_5349	70	8130	0.000811	-	-	-	1	8	30	116	1146		Chaetothyriales	Chaetothyriomycetidae	Eurotiomycetes	Pezizomycotina	Ascomycota	Fungi	d:Fungi,p:Ascomycota,c:Eurotiomycetes
202	OTU169	Trichomerium sp.					A		mycelia	(Hongsanan 2016)	Trichomerium dioscoreae (TYPE)	NR_137946	100	95.32	MN902400	100	100	Uncultured fungus clone 3980_74	70	5253	0.000524	-	-	-	1	7	16	52	898	Trichomeriaceae	Chaetothyriales	Chaetothyriomycetidae	Eurotiomycetes	Pezizomycotina	Ascomycota	Fungi	d:Fungi,p:Ascomycota,c:Eurotiomycetes,o:Chaetothyriales
203	OTU184	Vishniacozyma tephrensis					B		basidiomycetous yeast	syn Cryptococcus tephrensis Vishniac (Liu2015)	Vishniacozyma tephrensis strain AD355	MN913595	100	100	MN913595	100	100	Vishniacozyma tephrensis strain AD355	70	4457	0.00044729	-	-	-	1	6	16	61	959	Bulleribasidiaceae	Tremellales	Incertae sedis	Tremellomycetes	Agaricomycotina	Basidiomycota	Fungi	d:Fungi,p:Basidiomycota,c:Tremellomycetes,o:Tremellales,f:Bulleribasidiaceae,g:Vishniacozyma,s:Vishniacozyma_victoriae_SH181628.07FU
204	OTU190	Ascomycet sp.					A	2			Uncultured fungus clone 3980_535	MN902818	100	99	MN902818	100	99	Uncultured fungus clone 3980_535	70	4263	0.000425	-	-	-	1	14	28	56	683						Ascomycota	Fungi	d:Fungi,p:Ascomycota,c:Leotiomycetes,o:Leotiomycetes_ord_Incertae_sedis,f:Leotiomycetes_fam_Incertae_sedis,g:Collophora
205	OTU224	Fungus sp.									Uncultured fungus clone 3980_1633	MN903331	100	100	MN903331	100	100	Uncultured fungus clone 3980_1633	70	3238	0.000323	-	-	-	1	4	18	55	464							Fungi	d:Fungi
206	OTU236	Fungus sp.									Uncultured fungus clone FMOTU_9353	KU063269	100	99	KU063269	100	99	Uncultured fungus clone FMOTU_9353	70	2826	0.000282	-	-	-	1	6	21	53	204							Fungi	d:Fungi,p:Basidiomycota,c:Agaricostilbomycetes
207	OTU272										No significant similarity found								70	2010	0.0002	-	-	-	1	9	20	35	171								d:Fungi,p:Ascomycota
208	OTU296	Petrophila incerta					A		mycelia	hyphomycetous rock-inhabiting black fungus (Egidi 2014)	Petrophila incerta CBS 118608	NR_144956	100	100	NR_144956	100	100	Petrophila incerta CBS 118608	70	1695	0.000169	-	-	-	1	8	15	30	120	Teratosphaeriaceae	Capnodiales	Dothideomycetidae	Dothideomycetes	Pezizomycotina	Ascomycota	Fungi	d:Animalia,p:Arthropoda,c:Insecta,o:Lepidoptera,f:Crambidae,g:Petrophila,s:Petrophila_incerta_SH200261.07FU
209	OTU105	Ascomycet sp.					A				Uncultured fungus clone 3980_646	MN902776	100	100	MN902776	100	100	Uncultured fungus clone 3980_646	69	11576	0.00115	-	-	-	1	3	27	77	3365						Ascomycota	Fungi	d:Fungi,p:Ascomycota,c:Dothideomycetes
210	OTU178	Sarea difformis					A		mycelia	S. resinea orange, 2. Art S. Difformis schwarz, Sarea: small, non-lichenized, inoperculate discomycete, growing on the resin of conifers in the Cupressaceae and Pinaceae	Sarea difformis isolate P8	MK801315	100	100	MK801315	100	100	Sarea difformis isolate P8	69	4938	0.000492	-	-	-	1	5	12	30	2649	Trapeliaceae	Incertae sedis	Ostropomycetidae	Lecanoromycetes	Pezizomycotina	Ascomycota	Fungi	d:Fungi,p:Ascomycota
211	OTU212										No significant similarity found								69	3495	0.000349	-	-	-	1	11	28	68	334								d:Fungi
212	OTU219	Fungus sp.									Uncultured fungus clone 2168_460	KP897572	100	98	KP897572	100	98	Uncultured fungus clone 2168_460	69	3441	0.000343	-	-	-	1	8	27	48	503							Fungi	d:Fungi,p:Ascomycota
213	OTU218	Lecanoromycetes sp.					A		lichenized fungi		Mulderomyces natalis ITS region; from TYPE material	NR_156307	100	83	MN902482	100	100	Uncultured fungus clone 3980_165	69	3059	0.000305	-	-	-	1	11	20	62	345				Lecanoromycetes	Pezizomycotina	Ascomycota	Fungi	d:Fungi,p:Ascomycota,c:Lecanoromycetes
214	OTU246	Capnobotryella sp.					A		black yeast	extremeotolerant, so-called black yeast , often rock-inhabiting	Capnobotryella sp. MA 4701	AJ972856	100	99	MN902487	100	100	Uncultured fungus clone 3980_127	69	3015	0.000301	-	-	-	1	11	21	47	391	Incertae sedis	Capnodiales	Dothideomycetidae	Dothideomycetes	Pezizomycotina	Ascomycota	Fungi	d:Fungi,p:Ascomycota,c:Dothideomycetes,o:Capnodiales
215	OTU237	Genolevuria sp.					B		basidiomycetous yeast	Liu 2015	Genolevuria sp. strain	MN128412	100	97	KP897453	100	100	Uncultured fungus clone 2168_324	69	2893	0.000289	-	-	-	1	9	25	53	203	Bulleraceae	Tremellales	Incertae sedis	Tremellomycetes	Agaricomycotina	Basidiomycota	Fungi	d:Fungi,p:Basidiomycota,c:Tremellomycetes
216	OTU233	Fungus sp.									Uncultured fungus clone	JX136541	100	99	JX136541	100	99	Uncultured fungus clone	69	2741	0.000273	-	-	-	1	9	22	59	144							Fungi	d:Fungi
217	OTU248	Basidiomycet sp.					B				Uncultured fungus clone	MN903016	100	100	MN903016	100	100	Uncultured fungus clone	69	2346	0.000234	-	-	-	1	13	21	45	184						Basidiomycota	Fungi	d:Fungi,p:Basidiomycota
218	OTU242	Ascomycet sp.					A	5			Uncultured fungus	KX195093	100	100	KX195093	100	100	Uncultured fungus	69	2312	0.000231	-	-	-	1	12	24	42	300						Ascomycota	Fungi	d:Fungi,p:Ascomycota
219	OTU462	Fungus sp.									Uncultured fungus clone 3980_737	MN902990	100	100	MN902990	100	100	Uncultured fungus clone 3980_737	69	784	7.82e-05	-	-	-	1	5	9	18	36							Fungi	d:Fungi
220	OTU140	Ascomycet sp.					A				Uncultured fungus clone 3980_3792	MN903768	68	88	MN903768	68	88	Uncultured fungus clone 3980_3792	68	6103	0.000609	-	-	-	1	7	29	135	553						Ascomycota	Fungi	d:Fungi,p:Ascomycota,c:Dothideomycetes
221	OTU186	Ascomycet sp.					A	5			Uncultured fungus clone 3980_55	MN902396	100	97	MN902396	100	97	Uncultured fungus clone 3980_55	68	4277	0.000427	-	-	-	1	10	33	91	372						Ascomycota	Fungi	d:Fungi,p:Ascomycota,c:Lecanoromycetes
222	OTU198	Tremella globispora					B		basidiomycetous yeast	teleomorphic and anamorphic genera, most of the latter being yeasts. All teleomorphic species of fungi in the Tremellaceae are parasites of other fungi	Tremella globispora CBS 6972	NR_155889	10	97	MN902997	100	100	Uncultured fungus clone 3980_1023	68	3841	0.000383	-	-	-	1	7	15	71	502	Tremellaceae	Tremellales	Incertae sedis	Tremellomycetes	Agaricomycotina	Basidiomycota	Fungi	d:Fungi,p:Basidiomycota,c:Tremellomycetes,o:Tremellales,f:Tremellaceae,g:Tremella,s:Tremella_globispora_SH203748.07FU
223	OTU213	Pyrenochaeta sp.					A		mycelia	Black-Grain Mycetoma Agents ( Desnos-Ollivier 2006)	Pyrenochaeta sp.	KX147607	100	100	KX147607	100	100	Pyrenochaeta sp.	68	3398	0.000339	-	-	-	1	9	17	40	960	Incertae sedis	Incertae sedis	Pleosporomycetidae	Dothideomycetes	Pezizomycotina	Ascomycota	Fungi	d:Fungi,p:Ascomycota,c:Dothideomycetes,o:Pleosporales,f:Cucurbitariaceae
224	OTU278	Fungus sp.									Uncultured fungus	MN903281	100	100	MN903281	100	100	Uncultured fungus	68	2054	0.000205	-	-	-	1	13	23	32	186							Fungi	d:Fungi,p:Basidiomycota
225	OTU309	Fungus sp.									Uncultured fungus clone 3980_155	MN902486	100	100	MN902486	100	100	Uncultured fungus clone 3980_155	68	1416	0.000141	-	-	-	1	3	6	14	213							Fungi	d:Fungi
226	OTU310	Exophiala sideris					A		black yeast	(Seyedmousavi et al. 2011)	Exophiala sideris isolate CR56	KY111914	100	99	KY111914	100	99	Exophiala sideris isolate CR56	67	1551	0.000155	-	-	-	1	5	11	31	174	Herpotrichiellaceae	Chaetothyriales	Chaetothyriomycetidae	Eurotiomycetes	Pezizomycotina	Ascomycota	Fungi	d:Fungi,p:Ascomycota,c:Eurotiomycetes,o:Chaetothyriales,f:Herpotrichiellaceae,g:Exophiala,s:Exophiala_sideris_SH194488.07FU
227	OTU305	Fungus sp.									Uncultured fungus clone OTU1881	MT089430	100	90	MT089430	100	90	Uncultured fungus clone OTU1881	67	1470	0.000147	-	-	-	1	5	11	22	229							Fungi	d:Fungi
228	OTU82										No significant similarity found								66	25918	0.00258	-	-	-	1	5	22	97	5705								d:Fungi,p:Ascomycota,c:Sordariomycetes,o:Hypocreales,f:Nectriaceae,g:Microcera,s:Microcera_larvarum_SH128133.07FU
229	OTU121	Fusicladium ramoconidii					A		mycelia	isolated from needle of Pinus sp. (Pinaceae) (Crous & Schubert et al 2007), colonising pine litter needles Kokoul 2010	Fusicladium ramoconidii strain CBS 462.82	MH861516	100	100	MH861516	100	100	Fusicladium ramoconidii strain CBS 462.82	66	8903	0.000888	-	-	-	1	14	48	165	1440	Venturiaceae	Venturiales	Pleosporomycetidae	Dothideomycetes	Pezizomycotina	Ascomycota	Fungi	d:Fungi,p:Ascomycota,c:Dothideomycetes,o:Venturiales,f:Sympoventuriaceae,g:Fusicladium,s:Fusicladium_cordae_SH213868.07FU
230	OTU188	Orbilia sp.					A		mycelia	often wood inhabiting, (Quijada et al. 2016	Orbilia sp.	MG372374	95	89	MG372374	95	89	Orbilia sp.	66	4250	0.000424	-	-	-	1	8	27	59	536	Orbiliaceae	Orbiliales	Orbiliomycetidae	Orbiliomycetes	Pezizomycotina	Ascomycota	Fungi	d:Fungi,p:Ascomycota
231	OTU204	Ascomycet sp.					A				Fungal sp. isolate	MG916666	100	100	MG916666	100	100	Fungal sp. isolate	66	3383	0.000337	-	-	-	1	10	25	77	340						Ascomycota	Fungi	d:Fungi,p:Ascomycota,c:Lecanoromycetes,o:Ostropales,f:Stictidaceae
232	OTU228	Ascomycet sp.					A				Fungal sp. isolate	MG916035	100	100	MG916035	100	100	Fungal sp. isolate	66	2958	0.000295	-	-	-	1	7	20	44	482						Ascomycota	Fungi	d:Fungi,p:Ascomycota,c:Leotiomycetes
233	OTU241										No significant similarity found								66	2753	0.000275	-	-	-	1	7	30	61	197								d:Fungi,p:Basidiomycota,c:Agaricostilbomycetes
234	OTU304	Exophiala sp.					A		black yeast	(Seyedmousavi et al. 2011)	Exophiala encephalarti culture-collection CBS:128210	HQ599588	100	84	KX222939	100	100	Uncultured fungus clone OTU_656	66	1613	0.000161	-	-	-	1	7	13	28	204	Herpotrichiellaceae	Chaetothyriales	Chaetothyriomycetidae	Eurotiomycetes	Pezizomycotina	Ascomycota	Fungi	d:Fungi,p:Ascomycota,c:Eurotiomycetes,o:Chaetothyriales,f:Herpotrichiellaceae,g:Exophiala
235	OTU333	Sirotrema translucens					B		basidiomycetous yeast stage	found on dead pine needles, Pinus sylvestris.; (Malysheva 2012)	Sirotrema translucens	LC203434	100	100	LC203434	100	100	Sirotrema translucens	66	1330	0.000133	-	-	-	1	4	10	23	291	Tremellaceae	Tremellales	Incertae sedis	Tremellomycetes	Agaricomycotina	Basidiomycota	Fungi	d:Fungi,p:Basidiomycota,c:Tremellomycetes
236	OTU538	Fungus sp.									Uncultured fungus clone 3980_999	MN903406	100	99	MN903406	100	99	Uncultured fungus clone 3980_999	66	636	6.34e-05	-	-	-	1	4	9	14	30							Fungi	d:Fungi
237	OTU181	Fungus sp.									uncultured Fungus	LS451945	99	98	LS451945	99	98	uncultured Fungus	65	4445	0.000443	-	-	-	1	4	18	79	614							Fungi	d:Fungi,p:Ascomycota,c:Dothideomycetes
238	OTU277	Ascomycet sp.					A				Uncultured fungus clone 3980_75	MN902404	100	100	MN902404	100	100	Uncultured fungus clone 3980_75	65	1782	0.000178	-	-	-	1	8	17	33	185						Ascomycota	Fungi	d:Fungi,p:Ascomycota,c:Dothideomycetes,o:Capnodiales
239	OTU302	Fungus sp.									Uncultured fungus clone L049691G01	JX136541	99	98	JX136541	99	98	Uncultured fungus clone L049691G01	65	1498	0.000149	-	-	-	1	6	14	35	108							Fungi	d:Fungi
240	OTU235	Fungus sp.									Uncultured fungus clone 2170_1206	KP892073	100	92	KP892073	100	92	Uncultured fungus clone 2170_1206	64	2508	0.00025	-	-	-	1	4	14	46	236							Fungi	d:Fungi
241	OTU261	Basidiomycet sp.					B				Uncultured fungus clone 2168_530	KP897580	100	99	KP897580	100	99	Uncultured fungus clone 2168_530	64	2074	0.000207	-	-	-	1	11	23	41	157						Basidiomycota	Fungi	d:Fungi,p:Basidiomycota
242	OTU267	Tremella diploschistina					B		basidiomycetous yeast stage	teleomorphic and anamorphic genera, most of the latter being yeasts. All teleomorphic species of fungi in the Tremellaceae are parasites of other fungi	Tremella diploschistina isolate	MN258553	100	97	MN258553	100	97	Tremella diploschistina isolate	64	1893	0.000189	-	-	-	1	6	14	33	153	Tremellaceae	Tremellales	Incertae sedis	Tremellomycetes	Agaricomycotina	Basidiomycota	Fungi	d:Fungi
243	OTU294	Genolevuria sp.					B		basidiomycetous yeast	Liu 2015	Genolevuria sp. strain KBP:Y-6504	MN128412	100	97	MN902613	100	100	Uncultured fungus clone 3980_287	64	1637	0.000163	-	-	-	1	7	16	30	188	Bulleraceae	Tremellales	Incertae sedis	Tremellomycetes	Agaricomycotina	Basidiomycota	Fungi	d:Fungi,p:Basidiomycota,c:Tremellomycetes,o:Tremellales
244	OTU316	Fungus sp.									uncultured fungus	LR136241	100	100	LR136241	100	100	uncultured fungus	64	1402	0.00014	-	-	-	1	6	14	31	131							Fungi	d:Fungi
245	OTU370	Erythrobasidiales sp.					B		basidiomycetous yeast	pathogenic in humans and animals, others are saprotrophic in soil or found in the air; yeastlike cells may be spherical or elongate; example genera include Erythrobasidium, Sporobolomyces, and Bannoa ; (Sugiyama and Hamamoto 1998)	Uncultured Erythrobasidiales	JF495181	100	97	KP891940	100	100	Uncultured fungus clone 2170_1106	64	1140	0.000114	-	-	-	1	7	14	21	129		Erythrobasidiales	Incertae sedis	Cystobasidiomycetes	Pucciniomycotina	Basidiomycota	Fungi	d:Fungi,p:Basidiomycota,c:Cystobasidiomycetes,o:Erythrobasidiales
246	OTU365										No significant similarity found								64	1043	0.000104	-	-	-	1	5	12	20	67								d:Fungi,p:Ascomycota
247	OTU152	Ascomycet sp.					A				Uncultured fungus clone 2170_1368	KP892196	100	100	KP892196	100	100	Uncultured fungus clone 2170_1368	63	5997	0.000598	-	-	-	1	5	12	49	1011						Ascomycota	Fungi	d:Fungi,p:Ascomycota
248	OTU251										No significant similarity found								63	2906	0.00029	-	-	-	1	5	22	68	314								d:Fungi
249	OTU232	Pucciniomycetes sp.					B		maybe yeast		Pucciniomycetes sp.	JF705944	100	99	JF705944	100	99	Pucciniomycetes sp.	63	2648	0.000264	-	-	-	1	5	20	54	309				Pucciniomycetes	Pucciniomycotina	Basidiomycota	Fungi	d:Fungi,p:Basidiomycota,c:Pucciniomycetes
250	OTU266										No significant similarity found								63	1947	0.000194	-	-	-	2	9	16	38	224								d:Fungi
251	OTU281	Squamarina gypsacea					A		lichenized fungi	Krustenflechte	Squamarina gypsacea isolate	HQ650647	100	94	KP897540	100	99	Uncultured fungus clone 2168_439	63	1912	0.000191	-	-	-	1	5	13	34	289	Stereocaulaceae	Lecanorales	Lecanoromycetidae	Lecanoromycetes	Pezizomycotina	Ascomycota	Fungi	d:Fungi,p:Ascomycota,c:Lecanoromycetes,o:Lecanorales,f:Squamarinaceae,g:Squamarina,s:Squamarina_gypsacea_SH025934.07FU
252	OTU126	Basidiomycet sp.					B				Uncultured Basidiomycota	KU687386	100	98	KU687386	100	98	Uncultured Basidiomycota	62	8501	0.000848	-	-	-	1	7	23	93	2648						Basidiomycota	Fungi	d:Fungi,p:Basidiomycota,c:Agaricomycetes
253	OTU211	Myriangiales sp.					A		mycelia		Uncultured Myriangiales	LN911851	100	98	MN902633	100	100	Uncultured fungus clone 3980_340	62	3262	0.000325	-	-	-	1	6	23	44	657		Myriangiales	Dothideomycetidae	Dothideomycetes	Pezizomycotina	Ascomycota	Fungi	d:Fungi,p:Ascomycota,c:Dothideomycetes,o:Myriangiales
254	OTU325	Ascomycet sp.					A				Uncultured fungus clone 2170_148	KP891038	100	100	KP891038	100	100	Uncultured fungus clone 2170_148	62	1294	0.000129	-	-	-	1	5	12	26	134						Ascomycota	Fungi	d:Fungi,p:Ascomycota,c:Dothideomycetes,o:Capnodiales
255	OTU378	Fungus sp.									Uncultured fungus clone 3980_333	MN902637	100	100	MN902637	100	100	Uncultured fungus clone 3980_333	62	985	9.82e-05	-	-	-	1	3	13	24	54							Fungi	d:Fungi,p:Basidiomycota
256	OTU392										No significant similarity found								62	828	8.26e-05	-	-	-	1	3	8	15	110								d:Fungi
257	OTU447	Erythrobasidiales sp.					B		basidiomycetous yeast	pathogenic in humans and animals, others are saprotrophic in soil or found in the air; yeastlike cells may be spherical or elongate; example genera include Erythrobasidium, Sporobolomyces, and Bannoa ; (Sugiyama and Hamamoto 1998)	Uncultured Erythrobasidiales	JF495181	100	97	MN902419	100	100	Uncultured fungus clone 3980_58	62	714	7.12e-05	-	-	-	1	4	7	15	54		Erythrobasidiales	Incertae sedis	Cystobasidiomycetes	Pucciniomycotina	Basidiomycota	Fungi	d:Fungi,p:Basidiomycota,c:Cystobasidiomycetes,o:Erythrobasidiales
258	OTU439	Paraphaeosphaeria sp.					A		mycelia		Paraphaeosphaeria sp.	MK595567	100	100	MK595567	100	100	Paraphaeosphaeria sp.	62	694	6.92e-05	-	-	-	1	5	9	15	52	Didymosphaeriaceae	Pleosporales	Pleosporomycetidae	Dothideomycetes	Pezizomycotina	Ascomycota	Fungi	d:Fungi,p:Ascomycota,c:Dothideomycetes,o:Pleosporales,f:Didymosphaeriaceae,g:Paraphaeosphaeria
259	OTU160	Ascomycet sp.					A				Uncultured fungus clone 3980_101	MN902430	100	100	MN902430	100	100	Uncultured fungus clone 3980_101	61	5587	0.000557	-	-	-	1	5	20	54	2690						Ascomycota	Fungi	d:Fungi,p:Ascomycota,c:Lecanoromycetes,o:Teloschistales,f:Teloschistaceae
260	OTU225	Genolevuria amylolytica					B		basidiomycetous yeast	Liu 2015	Genolevuria amylolytica CBS 10048	NR_137810	100	100	NR_137810	100	100	Genolevuria amylolytica CBS 10048	61	2847	0.000284	-	-	-	1	3	10	43	660	Bulleraceae	Tremellales	Incertae sedis	Tremellomycetes	Agaricomycotina	Basidiomycota	Fungi	d:Fungi,p:Basidiomycota,c:Tremellomycetes,o:Tremellales,f:Bulleraceae,g:Genolevuria,s:Genolevuria_amylolytica_SH213903.07FU
261	OTU244	Fungus sp.									Uncultured fungus clone 2168_460	KP897572	100	100	KP897572	100	100	Uncultured fungus clone 2168_460	61	2515	0.000251	-	-	-	1	9	21	50	216							Fungi	d:Fungi,p:Ascomycota
262	OTU245	Ascomycet sp.					A				Uncultured fungus clone 3980_783	MN902959	100	100	MN902959	100	100	Uncultured fungus clone 3980_783	61	2262	0.000226	-	-	-	1	6	13	33	293						Ascomycota	Fungi	d:Fungi
263	OTU250	Chaetothyriales sp.	0				A		black yeast	Epiphyten, Humanparasiten oder oft mit predominantly black yeast anamorphs	Uncultured Chaetothyriales	MH450810	100	99	MH450810	100	99	Uncultured Chaetothyriales	61	2244	0.000224	-	-	-	1	7	20	36	287		Chaetothyriales	Chaetothyriomycetidae	Eurotiomycetes	Pezizomycotina	Ascomycota	Fungi	d:Fungi,p:Ascomycota,c:Eurotiomycetes,o:Chaetothyriales
264	OTU257	Ascomycet sp.					A				Uncultured fungus clone 3980_1059	MN903134	100	100	MN903134	100	100	Uncultured fungus clone 3980_1059	61	2124	0.000212	-	-	-	1	5	12	33	243						Ascomycota	Fungi	d:Fungi,p:Ascomycota,c:Dothideomycetes
265	OTU336	Basidiomycet sp.					B				Uncultured fungus clone 2168_530	KP897580	100	99	KP897580	100	99	Uncultured fungus clone 2168_530	61	1267	0.000126	-	-	-	1	5	12	28	115						Basidiomycota	Fungi	d:Fungi,p:Basidiomycota,c:Microbotryomycetes
266	OTU359	Entrophospora contigua					G		arbuscular mycorrhizal fungi	Glomeromycota (Angelini 2013)	Entrophospora contigua strain WV 201	AF005061	100	98	KP887958	100	100	Uncultured fungus clone 1134	61	1100	0.00011	-	-	-	1	4	10	25	129	Acaulosporaceae	Diversisporales	Incertae sedis	Glomeromycetes	Glomeromycotina	Glomeromycota	Fungi	d:Fungi,p:Basidiomycota,c:Agaricostilbomycetes,o:Agaricostilbales,f:Chionosphaeraceae,g:Kurtzmanomyces
267	OTU624	Fungus sp.									Uncultured fungus clone 3980_797	MN903150	100	97	MN903150	100	97	Uncultured fungus clone 3980_797	61	887	8.85e-05	-	-	-	1	4	8	16	122							Fungi	d:Fungi,p:Ascomycota
268	OTU437	Entrophospora contigua					G		arbuscular mycorrhizal fungi	Glomeromycota (Angelini 2013)	Entrophospora contigua strain WV 201	AF005061	100	98	KP887958	100	100	Uncultured fungus clone 1134	61	706	7.04e-05	-	-	-	1	3	6	14	73	Acaulosporaceae	Diversisporales	Incertae sedis	Glomeromycetes	Glomeromycotina	Glomeromycota	Fungi	d:Fungi,p:Basidiomycota,c:Agaricostilbomycetes,o:Agaricostilbales,f:Chionosphaeraceae,g:Kurtzmanomyces
269	OTU468	Fungus sp.									Uncultured fungus clone 2170_1143	KP891972	100	100	KP891972	100	100	Uncultured fungus clone 2170_1143	61	623	6.21e-05	-	-	-	1	4	7	14	53							Fungi	d:Fungi
270	OTU66	Helotiales sp.					A		mycelia		Uncultured Helotiales	EF619699	99	93	MN902934	100	100	Uncultured fungus clone 3980_822	60	21848	0.00218	-	-	-	1	3	7	43	6565		Helotiales	Leotiomycetidae	Leotiomycetes	Pezizomycotina	Ascomycota	Fungi	d:Fungi
271	OTU208	Pragmopora sp.					A		mycelia		Pragmopora cf. bacillifera	MN900646	95	88	MN903506	100	100	Uncultured fungus clone 3980_1233	60	3376	0.000337	-	-	-	1	3	6	16	888	Tympanidaceae	Helotiales	Leotiomycetidae	Leotiomycetes	Pezizomycotina	Ascomycota	Fungi	d:Fungi,p:Ascomycota,c:Leotiomycetes
272	OTU231	Phaeomoniella zymoides		1			A		hyphomycet with yeastlike growth when young and later shlamydospore-like structure, oliv-brownish pigmented	mitosporic ascomycota, epiphytic fungi isolated from pine needles ( Lee 2006); most important fungal organism associated to Petri grapevine decline (Crous & Gams 2000)	Phaeomoniella zymoides culture-collection CBS:121168	GQ154600	100	100	GQ154600	100	100	Phaeomoniella zymoides culture-collection CBS:121168	60	2607	0.00026	-	-	-	1	6	23	53	236	Phaeomoniellaceae	Phaeomoniellales	Chaetothyriomycetidae	Eurotiomycetes	Pezizomycotina	Ascomycota	Fungi	d:Fungi,p:Ascomycota,c:Eurotiomycetes
273	OTU307	Genolevuria sp.					B		basidiomycetous yeast	Liu 2015	Genolevuria aff. amylolytica	KM216348	100	98	MN902626	100	100	Uncultured fungus clone 3980_345	60	1497	0.000149	-	-	-	1	4	13	29	194	Bulleraceae	Tremellales	Incertae sedis	Tremellomycetes	Agaricomycotina	Basidiomycota	Fungi	d:Fungi,p:Basidiomycota,c:Tremellomycetes,o:Tremellales
274	OTU332	Devriesia sp.					A		mycelia	heat-resistant, cladosporium-like fungi (seifert 2004)	Uncultured Devriesia	HG937163	100	100	HG937163	100	100	Uncultured Devriesia	60	1491	0.000149	-	-	-	1	6	13	33	219	Teratosphaeriaceae	Capnodiales	Dothideomycetidae	Dothideomycetes	Pezizomycotina	Ascomycota	Fungi	d:Fungi,p:Ascomycota,c:Dothideomycetes,o:Capnodiales
275	OTU334	Myriangium sp.					A		mycelia	Petch 1946	Uncultured Myriangium	JF424297	94	96	MF976642	100	96	Uncultured fungus clone OTU_F74	60	1226	0.000122	-	-	-	1	5	8	33	112	Myriangiaceae	Myriangiales	Dothideomycetidae	Dothideomycetes	Pezizomycotina	Ascomycota	Fungi	d:Fungi
276	OTU418	Fungus sp.									Uncultured fungus clone L049691G01	JX136541	100	98	JX136541	100	98	Uncultured fungus clone L049691G01	60	717	7.15e-05	-	-	-	1	3	7	18	70							Fungi	d:Fungi
277	OTU145	Tetracladium sp.					A		mycelia		uncultured Tetracladium	LT995380	100	97	JX043027	100	99	Uncultured fungus clone C2_EB7	59	6515	0.00065	-	-	-	1	5	15	37	3218	Calloriaceae	Rhytismatales	Leotiomycetidae	Leotiomycetes	Pezizomycotina	Ascomycota	Fungi	d:Fungi,p:Ascomycota,c:Leotiomycetes
278	OTU149	Myriangiales sp.					A		mycelia		Uncultured Myriangiales	LN911851	100	97	MN902633	100	99	Uncultured fungus clone 3980_340	59	5750	0.000573	-	-	-	1	6	22	98	1105		Myriangiales	Dothideomycetidae	Dothideomycetes	Pezizomycotina	Ascomycota	Fungi	d:Fungi,p:Ascomycota,c:Dothideomycetes,o:Myriangiales
279	OTU284	Phaeotremella sp.					B		basidiomycetous yeast stage	mycoparasite (Spirin 2018 oder 2017)	Phaeotremella pseudofoliacea	JN053502	95	93	MN903082	100	98	Uncultured fungus clone 3980_615	59	1837	0.000183	-	-	-	1	3	9	26	399	Tremellaceae	Tremellales	Incertae sedis	Tremellomycetes	Agaricomycotina	Basidiomycota	Fungi	d:Fungi,p:Basidiomycota,c:Tremellomycetes,o:Tremellales
280	OTU368	Ascomycet sp.					A				Ascomycota sp. BF134	FR718474	100	99	FR718474	100	99	Ascomycota sp. BF134	59	1004	0.0001	-	-	-	1	4	11	26	75						Ascomycota	Fungi	d:Fungi,p:Ascomycota,c:Leotiomycetes,o:Leotiomycetes_ord_Incertae_sedis,f:Leotiomycetes_fam_Incertae_sedis
281	OTU431	Eurotiomycetes sp.					A		mycelia		Uncultured Eurotiomycetes clone OTU_2079	KY415243	80	96	MF976281	100	98	Uncultured fungus clone OTU_R566	59	809	8.07e-05	-	-	-	1	4	9	18	56				Eurotiomycetes	Pezizomycotina	Ascomycota	Fungi	d:Fungi,p:Ascomycota,c:Eurotiomycetes,o:Chaetothyriales,f:Herpotrichiellaceae
282	OTU463	Fungus sp.									Uncultured fungus clone 3980_529	MN902971	100	100	MN902971	100	100	Uncultured fungus clone 3980_529	59	649	6.47e-05	-	-	-	1	5	8	13	60							Fungi	d:Fungi
283	OTU546	Fungus sp.									Uncultured fungus clone 3980_288	MN902672	100	98	MN902672	100	98	Uncultured fungus clone 3980_288	59	559	5.57e-05	-	-	-	1	5	7	13	38							Fungi	d:Fungi,p:Ascomycota
284	OTU133	Microcyclospora malicola		1	0	1	A		mycelia	epiphytic fungi causing sooty blotch on apple (Frank et al. 2010)	Microcyclospora malicola	MN065465	100	99	MN902688	100	100	Uncultured fungus clone 3980_442	58	7443	0.000742	-	-	-	1	2	11	85	1778	Incertae sedis	Incertae sedis	Incertae sedis	Incertae sedis	Pezizomycotina	Ascomycota	Fungi	d:Fungi,p:Ascomycota,c:Dothideomycetes,o:Capnodiales
285	OTU384	Myriangiales sp.					A		mycelia		Uncultured Myriangiales clone OTU_2872	KX403744	100	92	MG915443	100	99	Fungal sp. isolate	58	953	9.5e-05	-	-	-	1	5	10	25	89		Myriangiales	Dothideomycetidae	Dothideomycetes	Pezizomycotina	Ascomycota	Fungi	d:Fungi,p:Ascomycota,c:Dothideomycetes,o:Myriangiales,f:Myriangiaceae,g:Myriangium
286	OTU405	Tremella sp.					B		basidiomycetous yeast	teleomorphic and anamorphic genera, most of the latter being yeasts. All teleomorphic species of fungi in the Tremellaceae are parasites of other fungi	Tremella wirthii	JN053492	96	86	MN904077	100	92	Uncultured fungus clone 3980_2347	58	786	7.84e-05	-	-	-	1	4	7	20	61	Tremellaceae	Tremellales	Incertae sedis	Tremellomycetes	Agaricomycotina	Basidiomycota	Fungi	d:Fungi,p:Basidiomycota,c:Tremellomycetes
287	OTU423	Fungus sp.									Uncultured fungus clone 3980_187	MN902525	100	100	MN902525	100	100	Uncultured fungus clone 3980_187	58	777	7.75e-05	-	-	-	1	3	8	19	89							Fungi	d:Fungi,p:Basidiomycota,c:Agaricostilbomycetes,o:Agaricostilbales
288	OTU461										No significant similarity found								58	662	6.6e-05	-	-	-	1	3	8	16	41								d:Fungi,p:Ascomycota
289	OTU602	Fungus sp.									Uncultured fungus clone 3980_999	MN903406	100	99	MN903406	100	99	Uncultured fungus clone 3980_999	58	292	2.91e-05	-	-	-	1	2	4	6	28							Fungi	d:Fungi
290	OTU628	Hypocreales sp.					A		mycelia		Hypocreales sp. ST-2018a	MH388349	76	87	KY873308	94	85	Geejayessia sp. WYZ-2018b	57	962	9.59e-05	-	-	-	1	6	9	27	57		Hypocreales	Hypocreomycetidae	Sordariomycetes	Pezizomycotina	Ascomycota	Fungi	d:Fungi,p:Ascomycota
291	OTU386	Buckleyzyma aurantiaca	?				B		basidiomycetous yeast	Wang et al. 2015	Buckleyzyma aurantiaca	KX096691	100	100	KX096691	100	100	Buckleyzyma aurantiaca	57	934	9.31e-05	-	-	-	1	2	6	13	277	Buckleyzymaceae	Buckleyzymales	Incertae sedis	Cystobasidiomycetes	Pucciniomycotina	Basidiomycota	Fungi	d:Fungi,p:Basidiomycota,c:Cystobasidiomycetes,o:Cystobasidiomycetes_ord_Incertae_sedis,f:Cystobasidiomycetes_fam_Incertae_sedis,g:Buckleyzyma,s:Buckleyzyma_aurantiaca_SH207116.07FU
292	OTU445	Kondoa sp.	?				B		basidiomycetous yeast	Wang et al. 2015	Kondoa sp. RF-2018a	MG663587	65	80	MN151934	99	96	Uncultured fungus isolate OTU743	57	683	6.81e-05	-	-	-	1	4	7	16	70	Kondoaceae	Agaricostilbales	Incertae sedis	Agaricostilbomycetes	Pucciniomycotina	Basidiomycota	Fungi	d:Fungi,p:Basidiomycota
293	OTU555	Taphrina sp.				1	A		yeast		Uncultured Taphrina clone KL_2d_2G12	JF495250	99	100	MN902887	100	100	Uncultured fungus clone 3980_63	57	342	3.41e-05	-	-	-	1	2	3	5	48	Taphrinaceae	Taphrinales	Taphrinomycetidae	Taphrinomycetes	Taphrinomycotina	Ascomycota	Fungi	d:Fungi,p:Ascomycota,c:Taphrinomycetes,o:Taphrinales,f:Taphrinaceae,g:Taphrina,s:Taphrina_mirabilis_SH193596.07FU
294	OTU189	Fungus sp.									Uncultured fungus clone 3980_128	MN902460	100	100	MN902460	100	100	Uncultured fungus clone 3980_128	56	4089	0.000408	-	-	-	1	6	13	54	821							Fungi	d:Fungi,p:Ascomycota
295	OTU207	Fungus sp.									Uncultured fungus clone 3980_346	MN902627	100	99	MN902627	100	99	Uncultured fungus clone 3980_346	56	3539	0.000353	-	-	-	1	3	14	95	689							Fungi	d:Fungi,p:Ascomycota
296	OTU329	Fungus sp.									uncultured Fungus	LS451949	100	100	LS451949	100	100	uncultured Fungus	56	1362	0.000136	-	-	-	1	3	8	29	334							Fungi	d:Fungi
297	OTU388	Bensingtonia sp.	?				B	3	basidiomycetous yeast	Wang et al. 2015	Bensingtonia bomiensis CBS 10713	NR_154875	77	79	NR_154875	77	79	Bensingtonia bomiensis CBS 10713	56	1010	0.000101	-	-	-	1	5	12	21	134	Agaricostilbaceae	Agaricostilbales	Incertae sedis	Agaricostilbomycetes	Pucciniomycotina	Basidiomycota	Fungi	d:Fungi,p:Basidiomycota
298	OTU395	Cystobasidium sp.	1				B		basidiomycetous yeast	(Zhao et al., 2002)	Cystobasidium sp. strain A15M2	MK942588	100	97	MG827488	100	99	Uncultured fungus clone 2185_73	56	917	9.14e-05	-	-	-	1	4	8	16	258	Cystobasidiaceae	Cystobasidiales	Incertae sedis	Cystobasidiomycetes	Pucciniomycotina	Basidiomycota	Fungi	d:Fungi,p:Basidiomycota,c:Cystobasidiomycetes
299	OTU409	Colacogloea sp.	?				B		basidiomycetous yeast	Wang et al. 2015	Colacogloea sp. AEG-9-20	LT548264	91	83	MN903014	100	100	Uncultured fungus clone 3980_734	56	831	8.29e-05	-	-	-	1	3	7	13	131	Heterogastridiaceae	Heterogastridiales	Incertae sedis	Microbotryomycetes	Pucciniomycotina	Basidiomycota	Fungi	d:Fungi,p:Basidiomycota,c:Microbotryomycetes
300	OTU435	Chaetothyriales sp.	0				A		black yeast	Epiphyten, Humanparasiten oder oft mit predominantly black yeast anamorphs	Chaetothyriales sp.	KP400576	94	99	MN903047	100	100	Uncultured fungus clone 3980_959	56	718	7.16e-05	-	-	-	1	4	6	18	88		Chaetothyriales	Chaetothyriomycetidae	Eurotiomycetes	Pezizomycotina	Ascomycota	Fungi	d:Fungi,p:Ascomycota,c:Eurotiomycetes,o:Chaetothyriales
301	OTU129	Ascomycet sp.					A				Uncultured Ascomycot	FR773250	100	100	FR773250	100	100	Uncultured Ascomycot	55	7860	0.000784	-	-	-	1	3	9	57	2421						Ascomycota	Fungi	d:Fungi,p:Ascomycota,c:Dothideomycetes
302	OTU203										No significant similarity found								55	4152	0.000414	-	-	-	1	5	27	85	775								d:Fungi,p:Ascomycota
303	OTU222	Lophium arboricola				1	A		mycelia	from canker of bark of Larix decidua (Hernández-Restrepo 2016)	Lophium arboricola strain 16H107	MK159395	100	99	MK159395	100	99	Lophium arboricola strain 16H107	55	2971	0.000296	-	-	-	1	3	7	16	1385	Mytilinidiaceae	Mytilinidiales	Pleosporomycetidae	Dothideomycetes	Pezizomycotina	Ascomycota	Fungi	d:Fungi,p:Ascomycota,c:Sordariomycetes
304	OTU312	Tremellales sp.					B		basidiomycetous yeast	teleomorphic and anamorphic genera, most of the latter being yeasts. All teleomorphic species of fungi in the Tremellaceae are parasites of other fungi	Uncultured Tremellales clone OTU_2533	KX403538	89	99	KP897453	100	97	Uncultured fungus clone 2168_324	55	1502	0.00015	-	-	-	1	3	7	30	351		Tremellales	Incertae sedis	Tremellomycetes	Agaricomycotina	Basidiomycota	Fungi	d:Fungi,p:Basidiomycota
305	OTU355	Rhizoplaca subdiscrepans		1			A		lichenized fungi	lichenized fungi in the family Lecanoraceae,	Rhizoplaca subdiscrepans	KU934895	97	90	MN903015	100	99	Uncultured fungus clone 3980_740	55	1112	0.000111	-	-	-	1	3	7	26	143	Lecanoraceae	Lecanorales	Lecanoromycetidae	Lecanoromycetes	Pezizomycotina	Ascomycota	Fungi	d:Fungi,p:Ascomycota,c:Lecanoromycetes,o:Lecanorales
306	OTU352	Ascomycet sp.					A				Uncultured Ascomycota	FR682319	100	100	FR682319	100	100	Uncultured Ascomycota	55	1090	0.000109	-	-	-	2	7	12	28	95						Ascomycota	Fungi	d:Fungi,p:Ascomycota,c:Eurotiomycetes,o:Chaetothyriales,f:Herpotrichiellaceae
307	OTU379	Cystobasidiomycetes sp.					B		maybe yeast	class Pucciniomycotina, contains three orders: the Cystobasidiales, the Erythrobasidiales, and the Naohideales.(Bauer et al. 2006)	Uncultured Cystobasidiomycetes haplotype Y_H136	MN654832	100	100	MN654832	100	100	Uncultured Cystobasidiomycetes haplotype Y_H136	55	1086	0.000108	-	-	-	1	4	9	20	145				Cystobasidiomycetes	Pucciniomycotina	Basidiomycota	Fungi	d:Fungi,p:Basidiomycota
308	OTU364	Tremella wirthii					B		basidiomycetous yeast	teleomorphic and anamorphic genera, most of the latter being yeasts. All teleomorphic species of fungi in the Tremellaceae are parasites of other fungi	Tremella wirthii	JN053492	96	86	MN904077	100	92	Uncultured fungus clone 3980_2347	55	1008	0.000101	-	-	-	1	5	11	22	72	Tremellaceae	Tremellales	Incertae sedis	Tremellomycetes	Agaricomycotina	Basidiomycota	Fungi	d:Fungi,p:Basidiomycota,c:Tremellomycetes
309	OTU369	Myriangium sp.					A		mycelia	Petch 1946	Uncultured Myriangium	JF424297	94	94	MF976642	100	95	Uncultured fungus clone OTU_F74_R654	55	986	9.83e-05	-	-	-	1	5	9	23	96	Myriangiaceae	Myriangiales	Dothideomycetidae	Dothideomycetes	Pezizomycotina	Ascomycota	Fungi	d:Fungi,p:Ascomycota
310	OTU366	Angustimassarina sp.		1			A		mycelia fungicolous	Angustimassarina Thambugala, Kaz. Tanaka & K.D. Hyde, Fungal Diversity 74: 253 (2015) Notes: Angustimassarina was introduced by Thambugala et al. (2015) and the species of Angustimassarina are considered as fungicolous. They may be parasitic on other fungi and appear to grow within other ascomata of other ascomycetes. Currently 8 species are accepted in the genus (Tibpromma et al. 2017, Thambugal…	Angustimassarina sp.	MK595477	100	100	MK595477	100	100	Angustimassarina sp.	55	963	9.6e-05	-	-	-	1	3	7	15	180	Amorosiaceae	Pleosporales	Pleosporomycetidae	Dothideomycetes	Pezizomycotina	Ascomycota	Fungi	d:Fungi,p:Ascomycota,c:Dothideomycetes,o:Pleosporales,f:Amorosiaceae,g:Angustimassarina,s:Angustimassarina_acerina_SH199051.07FU
311	OTU545	Fungus sp.									Uncultured fungus clone 3980_797	MN903150	100	98	MN903150	100	98	Uncultured fungus clone 3980_797	55	798	7.96e-05	-	-	-	1	2	7	19	95							Fungi	d:Fungi,p:Ascomycota
312	OTU475	Basidiomycet sp.					B				Uncultured fungus clone 3980_583	MN902973	100	100	MN902973	100	100	Uncultured fungus clone 3980_583	55	625	6.23e-05	-	-	-	1	3	7	20	51						Basidiomycota	Fungi	d:Fungi,p:Basidiomycota,c:Agaricostilbomycetes
313	OTU511	Exophiala sp.					A		black yeast	(Seyedmousavi et al. 2011)	Exophiala sp. CPC 12171	EU035420	100	100	EU035420	100	100	Exophiala sp. CPC 12171	55	471	4.7e-05	-	-	-	1	3	6	10	35	Herpotrichiellaceae	Chaetothyriales	Chaetothyriomycetidae	Eurotiomycetes	Pezizomycotina	Ascomycota	Fungi	d:Fungi,p:Ascomycota,c:Eurotiomycetes,o:Chaetothyriales,f:Herpotrichiellaceae,g:Exophiala
314	OTU542	Cyphobasidiales sp.		?			B		basidiomycetous yeast	Basidiomycete yeasts in the cortex of ascomycete macrolichens (Spribille et al. 2016 )	Uncultured Cyphobasidiales clone SNI4BY	MK491243	100	100	MK491243	100	100	Uncultured Cyphobasidiales clone SNI4BY	55	430	4.29e-05	-	-	-	1	3	5	9	35		Cyphobasidiales	Incertae sedis	Cystobasidiomycetes	Pucciniomycotina	Basidiomycota	Fungi	d:Fungi,p:Basidiomycota
315	OTU562	Fungus sp.									Uncultured fungus clone 3980_665	MN903031	100	97	MN903031	100	97	Uncultured fungus clone 3980_665	55	405	4.04e-05	-	-	-	1	2	5	9	54							Fungi	d:Fungi
316	OTU243	Ascomycet sp.					A				Uncultured fungus clone 3980_302	MN902609	100	100	MN902609	100	100	Uncultured fungus clone 3980_302	54	2350	0.000234	-	-	-	1	6	24	56	326						Ascomycota	Fungi	d:Fungi,p:Ascomycota,c:Leotiomycetes
317	OTU280	Fusicladium sp.				1	A		mycelia	(Hashemi 2013) often host-specific, Fusicladium is a genus of fungus in the family Venturiaceae	Fusicladium ramoconidii strain CBS 462.82	MH861516	100	99	MN902536	100	100	Uncultured fungus clone 3980_205	54	1888	0.000188	-	-	-	1	7	16	50	168	Venturiaceae	Venturiales	Pleosporomycetidae	Dothideomycetes	Pezizomycotina	Ascomycota	Fungi	d:Fungi,p:Ascomycota,c:Dothideomycetes,o:Venturiales,f:Sympoventuriaceae,g:Fusicladium,s:Fusicladium_cordae_SH213868.07FU
318	OTU292	Dioszegia sp.					B		basidiomycetous yeast	ballistoconidium-forming yeast (Bai et al.2002)	Dioszegia sp. strain CGMCC2.5662	MK050292	59	89.29	KU537137	91	87.4	Uncultured fungus clone 1576	54	1599	0.000159	-	-	-	1	4	12	29	202	Tremellaceae	Tremellales	Incertae sedis	Tremellomycetes	Agaricomycotina	Basidiomycota	Fungi	d:Fungi,p:Basidiomycota,c:Tremellomycetes,o:Tremellales
319	OTU291	Cryptodiscus microstomus					A		lichenized fungi	(Baloch et al. 2009) saprotrophic and lichenized fungi	Cryptodiscus microstomus	FJ904676	92	85.31	MN902482	100	99.35	Uncultured fungus clone 3980_165	54	1586	0.000158	-	-	-	1	4	11	34	225	Stictidaceae	Ostropales	Ostropomycetidae	Lecanoromycetes	Pezizomycotina	Ascomycota	Fungi	d:Fungi,p:Ascomycota,c:Lecanoromycetes
320	OTU306	Yunzhangia auriculariae					B		basidiomycetous yeast	Wang et al. 2015	Yunzhangia auriculariae culture CBS:6379	KY106001	98	93	KF209362	100	100	Uncultured fungus clone comf45	54	1538	0.000153	-	-	-	1	4	11	36	184	Incertae sedis	Incertae sedis	Incertae sedis	Microbotryomycetes	Pucciniomycotina	Basidiomycota	Fungi	d:Fungi,p:Basidiomycota,c:Microbotryomycetes,o:Microbotryomycetes_ord_Incertae_sedis,f:Chrysozymaceae,g:Yunzhangia
321	OTU314	Exobasidium woronichinii				1	B		colonies without hyphae only with single-celled conidia	host-specific plant pathogene, Exobasidium leaf and fruit spot of blueberry (Brewer 2014)	Exobasidium woronichinii	AB180360	100	97	MN903444	100	100	Uncultured fungus clone 3980_1277	54	1394	0.000139	-	-	-	1	4	10	25	183	Exobasidiaceae	Exobasidiales	Exobasidiomycetidae	Exobasidiomycetes	Ustilaginomycotina	Basidiomycota	Fungi	d:Fungi,p:Basidiomycota,c:Exobasidiomycetes,o:Exobasidiales,f:Exobasidiaceae,g:Exobasidium,s:Exobasidium_woronichinii_SH211813.07FU
322	OTU320	Leucosporidium sp.					B		basidiomycetous yeast	Obligate Psychrophiles (Watson1976)	uncultured Leucosporidium	LR586967	100	90	KP891137	100	98	Uncultured fungus clone 2170_271	54	1350	0.000135	-	-	-	1	2	10	24	299	Leucosporidiaceae	Leucosporidiales	Incertae sedis	Microbotryomycetes	Pucciniomycotina	Basidiomycota	Fungi	d:Fungi,p:Basidiomycota,c:Microbotryomycetes,o:Leucosporidiales
323	OTU399	Genolevuria sp.					B		basidiomycetous yeast	Liu 2015	Genolevuria bromeliarum culture CBS:10424	KY103461	87	91	MN903927	99	99	Uncultured fungus clone 3980_1982	54	869	8.67e-05	-	-	-	1	3	9	18	89	Bulleraceae	Tremellales	Incertae sedis	Tremellomycetes	Agaricomycotina	Basidiomycota	Fungi	d:Fungi
324	OTU467	Fungus sp.									Uncultured fungus clone 3980_1227	MN903204	100	100	MN903204	100	100	Uncultured fungus clone 3980_1227	54	581	5.79e-05	-	-	-	1	5	8	14	43							Fungi	d:Fungi
325	OTU533	Fungus sp.									Uncultured fungus clone 3980_369	MN902712	100	100	MN902712	100	100	Uncultured fungus clone 3980_369	54	522	5.21e-05	-	-	-	1	4	8	13	30							Fungi	d:Fungi
326	OTU522	Fungus sp.									Uncultured fungus clone 3980_288	MN902672	100	97	MN902672	100	97	Uncultured fungus clone 3980_288	54	505	5.04e-05	-	-	-	1	2	7	12	63							Fungi	d:Fungi,p:Ascomycota
327	OTU520	Microstroma sp.				1	B		basidiomycetous yeast	In culture Microstroma grows as a yeast. This organism is a plant pathogen, and is common on leaves of Juglans and Carya.	Microstroma album culture DSM:106766	MH720218	100	100	MH720218	100	100	Microstroma album culture DSM:106766	54	482	4.81e-05	-	-	-	1	3	6	12	54	Microstromataceae	Microstromatales	Exobasidiomycetidae	Exobasidiomycetes	Ustilaginomycotina	Basidiomycota	Fungi	d:Fungi,p:Basidiomycota,c:Exobasidiomycetes,o:Microstromatales
328	OTU640	Fungus sp.									Uncultured fungus clone 2170_1143	KP891972	100	99	KP891972	100	99	Uncultured fungus clone 2170_1143	54	217	2.16e-05	-	-	-	1	1	3	5	13							Fungi	d:Fungi
329	OTU290	Toxicocladosporium sp.	1				A		mycelia	Bezerra et al. 2017	Toxicocladosporium cacti strain 231JB	KY752810	70	85.58	MN902721	100	100	Uncultured fungus clone 3980_523	53	2005	0.0002	-	-	-	1	6	18	39	385	Incertae sedis	Capnodiales	Dothideomycetidae	Dothideomycetes	Pezizomycotina	Ascomycota	Fungi	d:Fungi,p:Ascomycota
330	OTU301	Tremellales sp.					B		basidiomycetous yeast	teleomorphic and anamorphic genera, most of the latter being yeasts. All teleomorphic species of fungi in the Tremellaceae are parasites of other fungi	Tremellales sp. A HL-2015	KR857012	100	100	KR857012	100	100	Tremellales sp. A HL-2015	53	1749	0.000174	-	-	-	1	4	11	21	525		Tremellales	Incertae sedis	Tremellomycetes	Agaricomycotina	Basidiomycota	Fungi	d:Fungi,p:Basidiomycota,c:Tremellomycetes,o:Tremellales,f:Cuniculitremaceae,g:Fellomyces
331	OTU327	Ascomycet sp.					A	5			Uncultured fungus clone S243	FJ820731	100	100	FJ820731	100	100	Uncultured fungus clone S243	53	1427	0.000142	-	-	-	1	5	12	25	261						Ascomycota	Fungi	d:Fungi,p:Ascomycota,c:Dothideomycetes,o:Dothideomycetes_ord_Incertae_sedis,f:Dothideomycetes_fam_Incertae_sedis,g:Celosporium
332	OTU394	Ascomycet sp.					A	5			Uncultured Ascomycota	FR682176	100	100	FR682176	100	100	Uncultured Ascomycota	53	832	8.3e-05	-	-	-	1	4	10	20	122						Ascomycota	Fungi	d:Fungi,p:Ascomycota
333	OTU465	Fungus sp.									Uncultured fungus clone L049691G0	JX136541	100	100	JX136541	100	100	Uncultured fungus clone L049691G0	53	610	6.08e-05	-	-	-	1	4	7	13	56							Fungi	d:Fungi
334	OTU499	Sporobolomyces roseus					B		basidiomycetous yeast	Bai et al. 2002	Sporobolomyces roseus isolate SREF275	MN660719	100	100	MN660719	100	100	Sporobolomyces roseus isolate SREF275	53	537	5.36e-05	-	-	-	1	2	6	13	67	Sporobolomycetaceae	Sporidiobolales	Incertae sedis	Microbotryomycetes	Pucciniomycotina	Basidiomycota	Fungi	d:Fungi,p:Basidiomycota,c:Microbotryomycetes,o:Sporidiobolales,f:Sporidiobolaceae,g:Sporobolomyces,s:Sporobolomyces_roseus_SH194973.07FU
335	OTU506										No significant similarity found								53	525	5.24e-05	-	-	-	1	1	4	8	82								d:Fungi
336	OTU505	Vaginatispora sp.					A		mycelial	saprobic marine fungal species Devadatha et al. 2017	uncultured Vaginatispora	LT995547	100	100	LT995547	100	100	uncultured Vaginatispora	53	474	4.73e-05	-	-	-	1	3	6	10	86	Massarinaceae	Pleosporales	Pleosporomycetidae	Dothideomycetes	Pezizomycotina	Ascomycota	Fungi	d:Fungi,p:Ascomycota,c:Dothideomycetes,o:Pleosporales,f:Lophiostomataceae
337	OTU512	Basidiomycet sp.					B				Uncultured fungus clone 3980_754	MN903016	100	99	MN903016	100	99	Uncultured fungus clone 3980_754	53	472	4.71e-05	-	-	-	1	3	5	10	39						Basidiomycota	Fungi	d:Fungi,p:Basidiomycota
338	OTU548	Exobasidium kunmingense				1	B		colonies without hyphae only with single-celled conidia	host-specific plant pathogene, Exobasidium leaf and fruit spot of blueberry (Brewer 2014)	Exobasidium kunmingense	EU692763	98	93	EU692763	98	93	Exobasidium sp. ZYL-2008b	53	409	4.08e-05	-	-	-	1	2	5	11	29	Exobasidiaceae	Exobasidiales	Exobasidiomycetidae	Exobasidiomycetes	Ustilaginomycotina	Basidiomycota	Fungi	d:Fungi,p:Basidiomycota,c:Exobasidiomycetes,o:Exobasidiales,f:Exobasidiaceae,g:Exobasidium,s:Exobasidium_kunmingense_SH017746.07FU
339	OTU535	Alternaria sp.					A		mycelia		Alternaria sp.	MT089927	100	100	MT089927	100	100	Alternaria sp.	53	401	4e-05	-	-	-	1	2	3	6	58	Pleosporaceae	Pleosporales	Pleosporomycetidae	Dothideomycetes	Pezizomycotina	Ascomycota	Fungi	d:Fungi
340	OTU586	Fungus sp.									Uncultured fungus clone 3980_288	MN902672	100	99	MN902672	100	99	Uncultured fungus clone 3980_288	53	328	3.27e-05	-	-	-	1	3	5	8	18							Fungi	d:Fungi
341	OTU638	Fungus sp.									Uncultured fungus clone 2168_986	KP898045	100	97	KP898045	100	97	Uncultured fungus clone 2168_986	53	322	3.21e-05	-	-	-	1	2	5	9	21							Fungi	d:Fungi
342	OTU653	Fungus sp.									Uncultured fungus clone 2170_1143	KP891972	100	99	KP891972	100	99	Uncultured fungus clone 2170_1143	53	215	2.14e-05	-	-	-	1	2	3	5	15							Fungi	d:Fungi
343	OTU383	Erythrobasidiaceae sp.					B		basidiomycetous yeast	pathogenic in humans and animals, others are saprotrophic in soil or found in the air; yeastlike cells may be spherical or elongate; example genera include Erythrobasidium, Sporobolomyces, and Bannoa ; (Sugiyama and Hamamoto 1998)	uncultured Erythrobasidiaceae	LR136076	99	88	MN903065	100	100	Uncultured fungus clone 3980_759	52	949	9.46e-05	-	-	-	1	5	7	20	167	Erythrobasidiaceae	Erythrobasidiales	Incertae sedis	Cystobasidiomycetes	Pucciniomycotina	Basidiomycota	Fungi	d:Fungi,p:Basidiomycota
344	OTU381	Chaetothyriales sp.	0				A		black yeast	Epiphyten, Humanparasiten oder oft mit predominantly black yeast anamorphs	Uncultured Chaetothyriales	MH450810	100	99	KT197556	100	100	Uncultured soil fungus clone	52	916	9.13e-05	-	-	-	1	3	9	20	185		Chaetothyriales	Chaetothyriomycetidae	Eurotiomycetes	Pezizomycotina	Ascomycota	Fungi	d:Fungi,p:Ascomycota,c:Eurotiomycetes,o:Chaetothyriales
345	OTU492	Fungus sp.									Fungal sp. isolate	MG915985	100	99	MG915985	100	99	Fungal sp. isolate	52	556	5.54e-05	-	-	-	1	5	9	15	33							Fungi	d:Fungi,p:Basidiomycota,c:Cystobasidiomycetes,o:Erythrobasidiales
346	OTU501	Exobasidium maculosum				1	B		colonies without hyphae only with single-celled conidia	host-specific plant pathogene, Exobasidium leaf and fruit spot of blueberry (Brewer 2014)	Exobasidium maculosum isolate E86-1	KR262419	100	97	MG827843	100	100	Uncultured fungus clone 2185_450	52	495	4.94e-05	-	-	-	1	4	8	12	43	Exobasidiaceae	Exobasidiales	Exobasidiomycetidae	Exobasidiomycetes	Ustilaginomycotina	Basidiomycota	Fungi	d:Fungi,p:Basidiomycota,c:Exobasidiomycetes,o:Exobasidiales,f:Exobasidiaceae,g:Exobasidium,s:Exobasidium_maculosum_SH521788.07FU
347	OTU587	Fungus sp.									Uncultured fungus clone 2168_986	KP898045	100	97	KP898045	100	97	Uncultured fungus clone 2168_986	52	401	4e-05	-	-	-	1	4	6	9	33							Fungi	d:Fungi
348	OTU164	Fungus sp.									Uncultured fungus clone FMOTU_10102	KU062267	100	99	KU062267	100	99	Uncultured fungus clone FMOTU_10102	51	5227	0.000521	-	-	-	1	2	8	22	2390							Fungi	d:Fungi
349	OTU254	Fungus sp.									Uncultured fungus clone 2185_773	MG828105	100	99	MG828105	100	99	Uncultured fungus clone 2185_773	51	2069	0.000206	-	-	-	1	2	8	29	517							Fungi	d:Fungi
350	OTU268	Aequabiliella sp.					A		mycelia	plant patthogen (Damm et al. 2010)	Aequabiliella sp.	MN105269	100	98	JF705946	100	99	Ascomycota sp. PIMO_408	51	1879	0.000187	-	-	-	1	2	9	32	531	Celotheliaceae	Phaeomoniellales	Chaetothyriomycetidae	Eurotiomycetes	Pezizomycotina	Ascomycota	Fungi	d:Fungi,p:Ascomycota,c:Eurotiomycetes
351	OTU357	Genolevuria sp.					B		basidiomycetous yeast	Liu 2015	Genolevuria sp.	MN128412	100	88	MN903927	100	98	Uncultured fungus clone 3980_1982	51	1052	0.000105	-	-	-	1	3	7	27	147	Bulleraceae	Tremellales	Incertae sedis	Tremellomycetes	Agaricomycotina	Basidiomycota	Fungi	d:Fungi
352	OTU400	Myriangiales sp.					A		mycelia		Uncultured Myriangiales clone OTU_2872	KX403744	100	93	MG915443	100	100	Fungal sp. isolate	51	873	8.71e-05	-	-	-	1	4	9	21	113		Myriangiales	Dothideomycetidae	Dothideomycetes	Pezizomycotina	Ascomycota	Fungi	d:Fungi,p:Ascomycota,c:Dothideomycetes,o:Myriangiales,f:Myriangiaceae,g:Myriangium
353	OTU438	Myriangium sp.					A		mycelia	Petch 1946	Myriangium hispanicum strain CBS 247.33	MH855426	92	95	MH855426	92	95	Myriangium hispanicum strain CBS 247.33	51	691	6.89e-05	-	-	-	1	3	6	15	112	Myriangiaceae	Myriangiales	Dothideomycetidae	Dothideomycetes	Pezizomycotina	Ascomycota	Fungi	d:Fungi,p:Ascomycota
354	OTU458	Genolevuria sp.					B		basidiomycetous yeast	Liu 2015	Genolevuria sp. strain KBP:Y-6503	MN128416	100	99	AM902000	100	100	Uncultured basidiomycete	51	681	6.79e-05	-	-	-	1	2	7	13	83	Bulleraceae	Tremellales	Incertae sedis	Tremellomycetes	Agaricomycotina	Basidiomycota	Fungi	d:Fungi,p:Basidiomycota,c:Tremellomycetes
355	OTU540	Exophiala sp.					A		black yeast	(Seyedmousavi et al. 2011)	Uncultured Exophiala clone AEW4_50	KF823617	100	99	MG916152	100	100	Fungal sp. isolate	51	428	4.27e-05	-	-	-	1	2	4	8	79	Herpotrichiellaceae	Chaetothyriales	Chaetothyriomycetidae	Eurotiomycetes	Pezizomycotina	Ascomycota	Fungi	d:Fungi,p:Ascomycota,c:Eurotiomycetes,o:Chaetothyriales,f:Herpotrichiellaceae
356	OTU330	Fungus sp.									uncultured Fungus	LS451619	80	96	LS451619	80	96	uncultured Fungus	50	1508	0.00015	-	-	-	1	2	8	21	235							Fungi	d:Fungi
357	OTU375	Cryptococcus sp.					B		basidiomycetous yeast	(Liu2015)	Cryptococcus sp.	KM216339	100	98	MN902470	100	100	Uncultured fungus clone 3980_119	50	1076	0.000107	-	-	-	1	2	7	15	284	Tremellaceae	Tremellales	Incertae sedis	Tremellomycetes	Agaricomycotina	Basidiomycota	Fungi	d:Fungi,p:Basidiomycota,c:Tremellomycetes
358	OTU420	Basidiomycet sp.					B				Uncultured fungus	AM999712	62	88	AM999712	62	88	Uncultured fungus	50	908	9.06e-05	-	-	-	1	3	10	27	96						Basidiomycota	Fungi	d:Fungi,p:Basidiomycota,c:Microbotryomycetes
359	OTU397	Microbotryomycetes sp.					B		maybe yeast	class of Pucciniomycotina, containes four orders: the Heterogastridiales, the Leucosporidiales, the Microbotryales, and the Sporidiobolales (Bauer et al. 2006)	uncultured Microbotryomycetes	LS451572	100	84	MN903564	100	100	Uncultured fungus clone 3980_1576	50	904	9.02e-05	-	-	-	1	4	6	16	191				Microbotryomycetes	Pucciniomycotina	Basidiomycota	Fungi	d:Fungi,p:Basidiomycota,c:Microbotryomycetes
360	OTU396	Fungus sp.									Uncultured fungus clone 2054	MF570485	27	93	MF570485	27	93	Uncultured fungus clone 2054	50	843	8.41e-05	-	-	-	1	6	10	19	106							Fungi	d:Fungi,p:Basidiomycota
361	OTU427	Therrya fuckelii	?			?	A		mycelia	fruiting on Scots pine branches (Soleim et al. 2013)	Therrya fuckelii strain CBS 377.58	JF793672	100	100	JF793672	100	100	Therrya fuckelii strain CBS 377.58	50	667	6.65e-05	-	-	-	1	3	9	20	127	Rhytismataceae	Rhytismatales	Leotiomycetidae	Leotiomycetes	Pezizomycotina	Ascomycota	Fungi	d:Fungi,p:Ascomycota,c:Leotiomycetes,o:Rhytismatales,f:Rhytismataceae,g:Therrya,s:Therrya_fuckelii_SH182626.07FU
362	OTU537	Fungus sp.						0			Uncultured fungus clone 3980_4	MN902356	100	97	MN902356	100	97	Uncultured fungus clone 3980_4	100	97	3.95e-05	-	-	-	1	2	4	10	50							Fungi	d:Fungi,p:Ascomycota,c:Leotiomycetes,o:Helotiales
363	OTU240	Exobasidium arescens				1	B		colonies without hyphae only with single-celled conidia	host-specific plant pathogene, Exobasidium leaf and fruit spot of blueberry (Brewer 2014)	Exobasidium arescens	FJ896135	100	100	FJ896135	100	100	Exobasidium arescens	49	2619	0.000261	-	-	-	1	3	7	20	647	Exobasidiaceae	Exobasidiales	Exobasidiomycetidae	Exobasidiomycetes	Ustilaginomycotina	Basidiomycota	Fungi	d:Fungi,p:Basidiomycota,c:Exobasidiomycetes,o:Exobasidiales,f:Exobasidiaceae,g:Exobasidium,s:Exobasidium_arescens_SH211818.07FU
364	OTU269	Fungus sp.									Uncultured fungus clone 3980_346	MN902627	100	99	MN902627	100	99	Uncultured fungus clone 3980_346	49	1879	0.000187	-	-	-	1	2	7	31	639							Fungi	d:Fungi,p:Ascomycota,c:Dothideomycetes
365	OTU303	Pleosporales sp.					A		mycelia		Pleosporales sp. strain wood M2-1-7U	MN096595	100	100	MN096595	100	100	Pleosporales sp. strain wood M2-1-7U	49	1487	0.000148	-	-	-	1	3	8	18	397		Pleosporales	Pleosporomycetidae	Dothideomycetes	Pezizomycotina	Ascomycota	Fungi	d:Fungi,p:Ascomycota,c:Dothideomycetes,o:Pleosporales
366	OTU416	Fungus sp.									Uncultured fungus clone 3980_1167	MN903200	100	84	MN903200	100	84	Uncultured fungus clone 3980_1167	49	823	8.21e-05	-	-	-	1	3	9	25	76							Fungi	d:Fungi,p:Basidiomycota
367	OTU476	Fungus sp.									Uncultured fungus clone 3980_303	MN902624	100	100	MN902624	100	100	Uncultured fungus clone 3980_303	49	581	5.79e-05	-	-	-	1	3	5	8	162							Fungi	d:Fungi,p:Ascomycota,c:Eurotiomycetes,o:Chaetothyriales,f:Cyphellophoraceae
368	OTU275	Claussenomyces kirschsteinianus			1?		A		mycelia	Menardi 2007, saprophytes on decaying and decorticated wood	Claussenomyces kirschsteinianus	KY689631	100	99	KY689631	100	99	Claussenomyces kirschsteinianus	48	1889	0.000188	-	-	-	1	9	25	65	163	Tympanidaceae	Helotiales	Leotiomycetidae	Leotiomycetes	Pezizomycotina	Ascomycota	Fungi	d:Fungi,p:Ascomycota,c:Leotiomycetes,o:Helotiales,f:Helotiaceae,g:Claussenomyces
369	OTU326	Fungus sp.									Uncultured fungus clone 2185_773	MG828105	100	100	MG828105	100	100	Uncultured fungus clone 2185_773	48	1293	0.000129	-	-	-	1	2	5	17	666							Fungi	d:Fungi
370	OTU449	Curvibasidium cygneicollum					B		basidiomycetous yeast	eher Epiphyt, rotten substrate (Sampaio et al. 2004)	Curvibasidium cygneicollum culture CBS:9027	KY102972	100	100	KY102972	100	100	Curvibasidium cygneicollum culture CBS:9027	48	1006	0.0001	-	-	-	1	3	10	20	206	Incertae sedis	Incertae sedis	Incertae sedis	Microbotryomycetes	Pucciniomycotina	Basidiomycota	Fungi	d:Fungi,p:Basidiomycota,c:Microbotryomycetes,o:Microbotryomycetes_ord_Incertae_sedis,f:Microbotryomycetes_fam_Incertae_sedis,g:Curvibasidium,s:Curvibasidium_cygneicollum_SH289313.07FU
371	OTU380	Capnodiales sp.		1			A		mycelia	Rußtaupilzartige, mostly on surfaces ofs twigs and leaves	Uncultured Capnodiales clone FM042.4	JF691110	100	97	MG914831	100	100	Fungal sp. isolate	48	938	9.35e-05	-	-	-	1	3	7	18	170		Capnodiales	Dothideomycetidae	Dothideomycetes	Pezizomycotina	Ascomycota	Fungi	d:Fungi,p:Ascomycota,c:Dothideomycetes,o:Capnodiales
372	OTU391	Rhizoplaca subdiscrepans					A		lichenized fungi	lichenized fungi in the family Lecanoraceae,	Rhizoplaca subdiscrepans	KU934895	97	90	MN903015	100	100	Uncultured fungus clone 3980_740	48	863	8.61e-05	-	-	-	1	3	6	17	131	Lecanoraceae	Lecanorales	Lecanoromycetidae	Lecanoromycetes	Pezizomycotina	Ascomycota	Fungi	d:Fungi,p:Ascomycota,c:Lecanoromycetes,o:Lecanorales
373	OTU406	Leotiomycetes sp.					A				Leotiomycetes sp.	KX908215	100	93	KX908215	100	93	Leotiomycetes sp.	48	774	7.72e-05	-	-	-	1	5	8	17	98				Leotiomycetes	Pezizomycotina	Ascomycota	Fungi	d:Fungi,p:Ascomycota,c:Leotiomycetes
374	OTU497	Cyphellophora sessilis				1	A		mycelia	some species cause sooty blotch and flyspeck disease, Cyphellophora includes human- and plant-related species from mammal skin and nails, plant materials, and food (Gao et al. 2015), Regenflecken, Fliegenflecken auch Rußflecken	Cyphellophora sessilis strain CBS 976.73	MH860834	100	100	MH860834	100	100	Cyphellophora sessilis strain CBS 976.73	48	656	6.54e-05	-	-	-	1	3	6	17	95	Cyphellophoraceae	Chaetothyriales	Chaetothyriomycetidae	Eurotiomycetes	Pezizomycotina	Ascomycota	Fungi	d:Fungi,p:Ascomycota,c:Eurotiomycetes,o:Chaetothyriales,f:Cyphellophoraceae,g:Cyphellophora,s:Cyphellophora_sessilis_SH197859.07FU
375	OTU487	Pseudopithomyces chartarum				1	A		mycelia	cause symptomatic grains (black points) and leaves (chlorosis and spots) on wheat (Perelló et al. 2016)	Pseudopithomyces chartarum	MN588180	100	100	MN588180	100	100	Pseudopithomyces chartarum	48	515	5.14e-05	-	-	-	1	4	6	12	78	Didymosphaeriaceae	Pleosporales	Pleosporomycetidae	Dothideomycetes	Pezizomycotina	Ascomycota	Fungi	d:Fungi,p:Ascomycota
376	OTU514	Fungus sp.									Uncultured fungus clone 3980_665	MN903031	100	96	MN903031	100	96	Uncultured fungus clone 3980_665	48	508	5.07e-05	-	-	-	1	3	8	13	67							Fungi	d:Fungi,p:Basidiomycota
377	OTU552	Fungus sp.									Uncultured fungus clone 3980_665	MN903031	100	96	MN903031	100	96	Uncultured fungus clone 3980_665	48	414	4.13e-05	-	-	-	1	3	6	10	48							Fungi	d:Fungi
378	OTU564	Fungus sp.									Uncultured fungus clone 3980_529	MN902971	99	100	MN902971	99	100	Uncultured fungus clone 3980_529	48	347	3.46e-05	-	-	-	1	3	6	11	25							Fungi	d:Fungi
379	OTU255	Ciliolarina pinicola					A		mycelia	Kiefern-Rauhaarbecherchen, An abgestorbenen Kiefernzweigen oder anderen Koniferen	Ciliolarina pinicola	KY800411	100	100	KY800411	100	100	Ciliolarina pinicola	47	2080	0.000207	-	-	-	1	3	9	26	672	Hamatocanthoscyphaceae	Helotiales	Leotiomycetidae	Leotiomycetes	Pezizomycotina	Ascomycota	Fungi	d:Fungi
380	OTU262	Botryosphaeriales sp.					A		mycelia		Uncultured Botryosphaeriales clone OTU_1983	KJ827513	100	99	KJ827513	100	99	Uncultured Botryosphaeriales clone OTU_1983	47	1886	0.000188	-	-	-	1	4	14	37	357		Botryosphaeriales	Incertae sedis	Dothideomycetes	Pezizomycotina	Ascomycota	Fungi	d:Fungi
381	OTU354	Fungus sp.									Uncultured fungus clone 64_NA4_P32_D22	KC965369	100	94	KC965369	100	94	Uncultured fungus clone 64_NA4_P32_D22	47	1309	0.000131	-	-	-	1	3	10	23	212							Fungi	d:Fungi
382	OTU351	Buckleyzyma sp	?				B		basidiomycetous yeast	Wang et al. 2015	Buckleyzyma armeniaca culture CBS:8076	KY101783	88	87	KY101783	88	87	Buckleyzyma armeniaca culture CBS:8076	47	1153	0.000115	-	-	-	1	2	6	21	203	Buckleyzymaceae	Buckleyzymales	Incertae sedis	Cystobasidiomycetes	Pucciniomycotina	Basidiomycota	Fungi	d:Fungi,p:Basidiomycota,c:Cystobasidiomycetes,o:Cystobasidiomycetes_ord_Incertae_sedis
383	OTU373	Ascomycet sp.					A	5			Uncultured fungus clone 2168_507	KP897622	100	99	KP897622	100	99	Uncultured fungus clone 2168_507	47	929	9.26e-05	-	-	-	1	3	6	18	171						Ascomycota	Fungi	d:Fungi,p:Ascomycota
384	OTU374	Fungus sp.									Uncultured fungus clone 4045	KU538374	100	100	KU538374	100	100	Uncultured fungus clone 4045	47	896	8.94e-05	-	-	-	1	5	11	31	114							Fungi	d:Fungi,p:Basidiomycota
385	OTU442	Bensingtonia sp.	?				B		basidiomycetous yeast	Wang et al. 2015	Bensingtonia sp. PYCC 5551	AF444676	100	100	AF444676	100	100	Bensingtonia sp. PYCC 5551	47	757	7.55e-05	-	-	-	1	3	11	18	86	Agaricostilbaceae	Agaricostilbales	Incertae sedis	Agaricostilbomycetes	Pucciniomycotina	Basidiomycota	Fungi	d:Fungi,p:Basidiomycota,c:Agaricostilbomycetes,o:Agaricostilbales,f:Kondoaceae,g:Bensingtonia
386	OTU426	Fungus sp.									Uncultured fungus clone 2170_1206	KP892073	100	94	KP892073	100	94	Uncultured fungus clone 2170_1206	47	709	7.07e-05	-	-	-	1	3	7	15	140							Fungi	d:Fungi,p:Ascomycota
387	OTU457	Fungus sp.									Uncultured fungus clone 2170_1206	KP892073	100	94	KP892073	100	94	Uncultured fungus clone 2170_1206	47	606	6.04e-05	-	-	-	1	3	7	13	82							Fungi	d:Fungi
388	OTU655	Fungus sp.									Uncultured fungus clone 3980_797	MN903150	100	100	MN903150	100	100	Uncultured fungus clone 3980_797	47	562	5.6e-05	-	-	-	1	3	5	10	124							Fungi	d:Fungi,p:Ascomycota
389	OTU527	Fungus sp.									Uncultured fungus clone 3980_524	MN902827	100	100	MN902827	100	100	Uncultured fungus clone 3980_524	47	398	3.97e-05	-	-	-	1	4	6	11	29							Fungi	d:Fungi,p:Ascomycota,c:Lecanoromycetes,o:Lecanorales
390	OTU629										No significant similarity found								47	269	2.68e-05	-	-	-	1	2	4	7	32								d:Fungi,p:Ascomycota
391	OTU167	Phaeotheca fissurella					A		black yeast	dermatious, endoconidial fungus, Thalli unicellular, meristmatic or hyphal (Zalar et al. 1998), isolated from canker of Pinus contorta caus by Cronanrtium	Phaeotheca fissurella	GQ266146	100	100	GQ266146	100	100	Phaeotheca fissurella	46	5149	0.000513	-	-	-	1	2	15	102	1571	Incertae sedis	Capnodiales	Dothideomycetidae	Dothideomycetes	Pezizomycotina	Ascomycota	Fungi	d:Fungi,p:Ascomycota,c:Ascomycota_cls_Incertae_sedis,o:Ascomycota_ord_Incertae_sedis,f:Ascomycota_fam_Incertae_sedis,g:Phaeotheca,s:Phaeotheca_fissurella_SH189181.07FU
392	OTU216	Chaetothyriales sp.	0				A		black yeast	Epiphyten, Humanparasiten oder oft mit predominantly black yeast anamorphs	uncultured Chaetothyriales	LS452588	100	97	KU062757	100	100	Uncultured fungus clone FMOTU_1546	46	3380	0.000337	-	-	-	1	3	19	87	796		Chaetothyriales	Chaetothyriomycetidae	Eurotiomycetes	Pezizomycotina	Ascomycota	Fungi	d:Fungi,p:Ascomycota,c:Eurotiomycetes,o:Chaetothyriales
393	OTU276	Fungus sp.									Uncultured fungus clone 64_NA4_P32_D22	KC965369	100	93	KC965369	100	93	Uncultured fungus clone 64_NA4_P32_D22	46	2251	0.000224	-	-	-	1	4	14	44	575							Fungi	d:Fungi
394	OTU338	Myriangium sp.					A		mycelia	Petch 1946	Uncultured Myriangium clone	JF424297	100	98	MN902873	100	100	Uncultured fungus clone 3980_621	46	1252	0.000125	-	-	-	1	5	13	38	211	Myriangiaceae	Myriangiales	Dothideomycetidae	Dothideomycetes	Pezizomycotina	Ascomycota	Fungi	d:Fungi,p:Ascomycota,c:Dothideomycetes,o:Myriangiales,f:Myriangiaceae
395	OTU413	Sporidiobolales sp.					B	1	basidiomycetous yeast	Wang et al. 2015	Uncultured Sporidiobolales	LS484357	80	86	MN903317	100	100	Uncultured fungus clone 3980_1254	46	836	8.34e-05	-	-	-	1	3	7	20	131		Sporidiobolales	Incertae sedis	Microbotryomycetes	Pucciniomycotina	Basidiomycota	Fungi	d:Fungi,p:Basidiomycota
396	OTU419	Powellomyces sp.					Ch		mycelia	Longcore et al. 2011: soil-inhabiting chytrids, Spizellomycetales	Powellomyces sp. DAOM 226231	JN943807	100	90	MN903347	99	100	Uncultured fungus clone 3980_1011	46	781	7.79e-05	-	-	-	1	2	5	16	135	Powellomycetaceae	Spizellomycetales	Chytridiomycetidae	Chytridiomycetes	Chytridiomycotina	Chytridiomycota	Fungi	d:Fungi,p:Chytridiomycota,c:Spizellomycetes,o:Spizellomycetales,f:Powellomycetaceae,g:Powellomyces
397	OTU451	Ascomycet sp.					A				Uncultured organism clone OTU_1006	MF181858	97	90	MF181858	97	90	Uncultured organism clone OTU_1006	46	671	6.69e-05	-	-	-	1	4	10	19	53						Ascomycota	Fungi	d:Fungi,p:Ascomycota
398	OTU441	Fungus sp.									Uncultured fungus clone 3980_641	MN902798	100	98	MN902798	100	98	Uncultured fungus clone 3980_641	46	645	6.43e-05	-	-	-	1	5	10	19	83							Fungi	d:Fungi,p:Ascomycota
399	OTU515	Fungus sp.									Uncultured fungus clone 3980_391	MN902644	100	100	MN902644	100	100	Uncultured fungus clone 3980_391	46	430	4.29e-05	-	-	-	1	3	6	15	42							Fungi	d:Fungi
400	OTU990	Amandinea punctata					A		lichenized fungi	Punkt-Scheibchenflechte	Amandinea punctata strain MFLU 17-1908	MG828867	100	100	MG828867	100	100	Amandinea punctata strain MFLU 17-1908	46	344	3.43e-05	-	-	-	1	2	3	9	66	Caliciaceae	Caliciales	Lecanoromycetidae	Lecanoromycetes	Pezizomycotina	Ascomycota	Fungi	d:Fungi,p:Ascomycota,c:Lecanoromycetes,o:Caliciales,f:Caliciaceae,g:Amandinea,s:Amandinea_punctata_SH211070.07FU
401	OTU210										No significant similarity found								45	3205	0.00032	-	-	-	1	3	10	102	482								d:Fungi
402	OTU270										No significant similarity found								45	2166	0.000216	-	-	-	1	4	17	85	211								d:Fungi
403	OTU288	Genolevuria amylolytica					B		basidiomycetous yeast	Liu 2015	Genolevuria amylolytica CBS 10048	NR_137810	100	99	MG827588	100	100	Uncultured fungus clone 2185_200	45	1715	0.000171	-	-	-	1	4	10	28	732	Bulleraceae	Tremellales	Incertae sedis	Tremellomycetes	Agaricomycotina	Basidiomycota	Fungi	d:Fungi,p:Basidiomycota,c:Tremellomycetes,o:Tremellales,f:Bulleraceae,g:Genolevuria,s:Genolevuria_amylolytica_SH213903.07FU
404	OTU308	Spizellomycetales sp.					Ch		mycelia	Longcore et al. 2011: chytrids, Spizellomycetales	Uncultured Spizellomycetales	MF483268	100	99	KP891679	100	100	Uncultured fungus clone 2170_998	45	1580	0.000158	-	-	-	1	3	10	50	278		Spizellomycetales	Chytridiomycetidae	Chytridiomycetes	Chytridiomycotina	Chytridiomycota	Fungi	d:Fungi
405	OTU311	Powellomyces sp.					Ch		mycelia	Longcore et al. 2011: soil-inhabiting chytrids, Spizellomycetales	Powellomyces sp. DAOM 226231	JN943807	100	96	MG914922	100	96	Fungal sp. isolate	45	1457	0.000145	-	-	-	1	2	5	21	702	Powellomycetaceae	Spizellomycetales	Chytridiomycetidae	Chytridiomycetes	Chytridiomycotina	Chytridiomycota	Fungi	d:Fungi,p:Chytridiomycota,c:Spizellomycetes,o:Spizellomycetales,f:Powellomycetaceae,g:Powellomyces
406	OTU353	Basidiomycet sp.					B				Uncultured organism clone OTU_1268	MF180694	88	86	MF180694	88	86	Uncultured organism clone OTU_1268	45	1158	0.000115	-	-	-	1	4	8	19	336						Basidiomycota	Fungi	d:Fungi
407	OTU339	Chaetothyriales sp.	0				A		black yeast	Epiphyten, Humanparasiten oder oft mit predominantly black yeast anamorphs	Uncultured Chaetothyriales clone OTU_4159	KJ828181	98	85	KP898120	100	98	Uncultured fungus clone 2168_1083	45	1130	0.000113	-	-	-	1	5	8	25	221		Chaetothyriales	Chaetothyriomycetidae	Eurotiomycetes	Pezizomycotina	Ascomycota	Fungi	d:Fungi
408	OTU478	Microxyphium leptospermi				1	A		sooty molds	pathogenic fungi of sooty molds parasitized Aegiceras corniculatum (Zeyu and Zhiquan 1998)	Microxyphium leptospermi strain CBS 278.34	MH855514	100	97	HM240000	100	100	Uncultured Ascomycota clone 473	45	538	5.37e-05	-	-	-	1	3	5	12	68	Coccodiniaceae	Chaetothyriales	Chaetothyriomycetidae	Eurotiomycetes	Pezizomycotina	Ascomycota	Fungi	d:Fungi,p:Ascomycota,c:Dothideomycetes,o:Capnodiales
409	OTU521	Cystobasidiomycetes sp.					B		maybe yeast	class Pucciniomycotina, contains three orders: the Cystobasidiales, the Erythrobasidiales, and the Naohideales.(Bauer et al. 2006)	Uncultured Cystobasidiomycetes	MN654849	100	93	MN654849	100	93	Uncultured Cystobasidiomycetes	45	479	4.78e-05	-	-	-	1	3	5	12	38				Cystobasidiomycetes	Pucciniomycotina	Basidiomycota	Fungi	d:Fungi,p:Basidiomycota
410	OTU509	Fungus sp.									Fungal sp. isolate	MG914921	100	100	MG914921	100	100	Fungal sp. isolate	45	474	4.73e-05	-	-	-	1	3	7	13	73							Fungi	d:Fungi
411	OTU576	Cystobasidiomycetes sp.					B		maybe yeast	class Pucciniomycotina, contains three orders: the Cystobasidiales, the Erythrobasidiales, and the Naohideales.(Bauer et al. 2006)	Uncultured Cystobasidiomycetes haplotype Y_H154	MN654849	100	92	MN654849	100	92	Uncultured Cystobasidiomycetes haplotype Y_H154	45	412	4.11e-05	-	-	-	1	3	6	11	57				Cystobasidiomycetes	Pucciniomycotina	Basidiomycota	Fungi	d:Fungi,p:Basidiomycota
412	OTU588	Squamarina gypsacea					A		lichenized fungi	Krustenflechtenart	Squamarina gypsacea isolate AFTOL-ID 1701	HQ650647	100	86	KP897827	100	99	Uncultured fungus clone 2168_742	45	409	4.08e-05	-	-	-	1	2	6	9	43	Stereocaulaceae	Lecanorales	Lecanoromycetidae	Lecanoromycetes	Pezizomycotina	Ascomycota	Fungi	d:Fungi,p:Ascomycota,c:Lecanoromycetes
413	OTU705	Fungus sp.									Uncultured fungus clone 3980_797	MN903150	100	98	MN903150	100	98	Uncultured fungus clone 3980_797	45	349	3.48e-05	-	-	-	1	2	5	11	36							Fungi	d:Fungi,p:Ascomycota
414	OTU881	Fungus sp.									Uncultured fungus clone 3980_797	MN903150	100	98	MN903150	100	98	Uncultured fungus clone 3980_797	45	223	2.22e-05	-	-	-	1	2	3	6	23							Fungi	d:Fungi,p:Ascomycota
415	OTU179	Lachnellula fuscosanguinea					B		mycelia	(Kahr et al. 2009) Braunhaariges Föhrenbecherchen	Lachnellula fuscosanguinea strain CBS 186.66	MH858769	100	100	MH858769	100	100	Lachnellula fuscosanguinea strain CBS 186.66	44	5404	0.000539	-	-	-	1	4	10	115	2871	Lachnaceae	Helotiales	Leotiomycetidae	Leotiomycetes	Pezizomycotina	Ascomycota	Fungi	d:Fungi,p:Ascomycota,c:Leotiomycetes,o:Helotiales
416	OTU256	Fungus sp.									Uncultured fungus clone 3980_1841	MN903868	99	97	MN903868	99	97	Uncultured fungus clone 3980_1841	44	2158	0.000215	-	-	-	1	12	26	68	269							Fungi	d:Fungi,p:Basidiomycota,c:Tremellomycetes,o:Tremellales
417	OTU286	Dothideomycetes sp.					A		mycelia		Dothideomycetes sp.	JQ761779	100	92	MG761260	100	99	Fungal sp.	44	1711	0.000171	-	-	-	1	2	13	29	379				Dothideomycetes	Pezizomycotina	Ascomycota	Fungi	d:Fungi,p:Ascomycota,c:Dothideomycetes
418	OTU299	Orbilia sp.					A		mycelia	often wood inhabiting, (Quijada et al. 2016	Orbilia sp. HOB-2018a	MG372374	95	89	MG372374	95	89	Orbilia sp. HOB-2018a	44	1596	0.000159	-	-	-	1	7	21	49	222	Orbiliaceae	Orbiliales	Orbiliomycetidae	Orbiliomycetes	Pezizomycotina	Ascomycota	Fungi	d:Fungi,p:Ascomycota
419	OTU322	Myriangium sp.					A		mycelia	Petch 1946	Myriangium sp. HK	KR909171	100	95	MG914971	100	99	Fungal sp. isolate	44	1298	0.000129	-	-	-	1	7	17	41	292	Myriangiaceae	Myriangiales	Dothideomycetidae	Dothideomycetes	Pezizomycotina	Ascomycota	Fungi	d:Fungi,p:Ascomycota,c:Dothideomycetes,o:Myriangiales
420	OTU337	Ascomycet sp.					A	5			Uncultured fungus clone 2_NA5_P34_O20	KF296735	99	80	KF296735	99	8	Uncultured fungus clone 2_NA5_P34_O20	44	1209	0.000121	-	-	-	1	5	13	37	212						Ascomycota	Fungi	d:Fungi,p:Ascomycota
421	OTU346	Ascomycet sp.					A				Uncultured fungus clone 3980_217	MN902503	100	100	MN902503	100	100	Uncultured fungus clone 3980_217	44	1195	0.000119	-	-	-	1	4	12	29	205						Ascomycota	Fungi	d:Fungi,p:Ascomycota,c:Eurotiomycetes
422	OTU389	Lophodermium pinastri	1			1	A		Mycelia	Nadelparasit- und Endophyt, needle-cast	Lophodermium pinastri	MN595074	100	100	MN595074	100	100	Lophodermium pinastri	44	983	9.8e-05	-	-	-	1	3	6	15	353	Rhytismataceae	Rhytismatales	Leotiomycetidae	Leotiomycetes	Pezizomycotina	Ascomycota	Fungi	d:Fungi,p:Ascomycota,c:Leotiomycetes,o:Rhytismatales,f:Rhytismataceae,g:Lophodermium,s:Lophodermium_pinastri_SH175063.07FU
423	OTU448	Fungus sp.									Uncultured fungus clone 3980_1167	MN903200	100	84	MN903200	100	84	Uncultured fungus clone 3980_1167	44	674	6.72e-05	-	-	-	1	4	8	18	91							Fungi	d:Fungi,p:Basidiomycota
424	OTU508	Fungus sp.									Uncultured fungus clone 3980_641	MN902798	100	100	MN902798	100	100	Uncultured fungus clone 3980_641	44	473	4.72e-05	-	-	-	1	4	9	15	50							Fungi	d:Fungi,p:Ascomycota
425	OTU510	Tremella diploschistina					B		basidiomycetous yeast	teleomorphic and anamorphic genera, most of the latter being yeasts. All teleomorphic species of fungi in the Tremellaceae are parasites of other fungi	Tremella diploschistina isolate S-F211910	MN258553	100	97	MN902858	100	99	Uncultured fungus clone 3980_483	44	431	4.3e-05	-	-	-	1	4	7	11	47	Tremellaceae	Tremellales	Incertae sedis	Tremellomycetes	Agaricomycotina	Basidiomycota	Fungi	d:Fungi
426	OTU543	Fungus sp.									Uncultured fungus clone 3980_665	MN903031	100	100	MN903031	100	100	Uncultured fungus clone 3980_665	44	430	4.29e-05	-	-	-	1	3	8	12	54							Fungi	d:Fungi,p:Basidiomycota
427	OTU265	Slimacomyces isiola					A		mycelia	Zhao et al. 2007	Slimacomyces isiola	KP739877	97	77	MN902556	100	97	Uncultured fungus clone 3980_238	43	5795	0.000578	-	-	-	1	3	6	18	2080	Tubeufiaceae	Tubeufiales	Pleosporomycetidae	Dothideomycetes	Pezizomycotina	Ascomycota	Fungi	d:Fungi,p:Ascomycota,c:Dothideomycetes,o:Tubeufiales,f:Tubeufiaceae,g:Helicoma
428	OTU328	Lachnellula sp.					B		mycelia	(Kahr et al. 2009)	Lachnellula hyalina CBS 185.66	NR_165202	100	100	NR_165202	100	100	Lachnellula hyalina CBS 185.66	43	1509	0.00015	-	-	-	1	2	5	16	736	Lachnaceae	Helotiales	Leotiomycetidae	Leotiomycetes	Pezizomycotina	Ascomycota	Fungi	d:Fungi,p:Ascomycota,c:Leotiomycetes,o:Helotiales,f:Hyaloscyphaceae,g:Lachnellula,s:Lachnellula_calyciformis_SH201617.07FU
429	OTU341	Claussenomyces sp.			1?		A		mycelia	Menardi 2007, saprophytes on decaying and decorticated wood	Claussenomyces sp. GM-2017a	KY689630	98	90	KY689630	98	90	Claussenomyces sp. GM-2017a	43	1193	0.000119	-	-	-	1	2	6	17	491	Tympanidaceae	Helotiales	Leotiomycetidae	Leotiomycetes	Pezizomycotina	Ascomycota	Fungi	d:Fungi,p:Ascomycota,c:Leotiomycetes,o:Helotiales,f:Helotiaceae,g:Claussenomyces
430	OTU401	Lophium arboricola				1	A		mycelia	from canker of bark of Larix decidua (Hernández-Restrepo 2016)	Lophium arboricola strain 16H107	MK159395	100	97	MK159395	100	97	Lophium arboricola strain 16H107	43	942	9.39e-05	-	-	-	1	2	4	13	250	Mytilinidiaceae	Mytilinidiales	Pleosporomycetidae	Dothideomycetes	Pezizomycotina	Ascomycota	Fungi	d:Fungi,p:Ascomycota
431	OTU407	Lichenostigmatales sp.					A		maybe black yeast	cells multiplying by budding, either representing black yeasts, or species in which conidiomata and ascomata are entirely made of an organised agglomeration of spherical yeast-like cells(Ertz et al. 2014)	Lichenostigmatales sp.	MF276908	100	96	KP897561	100	97	Uncultured fungus clone 2168_486	43	802	8e-05	-	-	-	1	3	7	19	196		Lichenostigmatales	Incertae sedis	Arthoniomycetes	Pezizomycotina	Ascomycota	Fungi	d:Fungi,p:Ascomycota,c:Dothideomycetes,o:Botryosphaeriales
432	OTU430	Trimmatostroma sp.					B		lichenicolous	Schiefelbein et al. 2017	uncultured Trimmatostroma	LR136481	100	89	MG827687	100	100	Uncultured fungus clone 2185_304	43	717	7.15e-05	-	-	-	1	2	6	13	131	Mollisiaceae	Helotiales	Leotiomycetidae	Leotiomycetes	Pezizomycotina	Ascomycota	Fungi	d:Fungi,p:Ascomycota,c:Eurotiomycetes,o:Chaetothyriales
433	OTU454	Capnodiales sp.		1			A		mycelia	Rußtaupilzartige, mostly on surfaces ofs twigs and leaves	Uncultured Capnodiales clone OTU_2929	KX403782	100	88	MN903086	100	100	Uncultured fungus clone 3980_686	43	662	6.6e-05	-	-	-	1	2	7	13	162		Capnodiales	Dothideomycetidae	Dothideomycetes	Pezizomycotina	Ascomycota	Fungi	d:Fungi,p:Ascomycota,c:Dothideomycetes,o:Capnodiales
434	OTU477	Therrya pini			1		A		mycelia	Gemeiner Schildbecherling (Sohlheim 2013)	Therrya pini strain CBS 177.56	MH857568	100	100	MH857568	100	100	Therrya pini strain CBS 177.56	43	627	6.25e-05	-	-	-	1	4	11	19	99	Rhytismataceae	Rhytismatales	Leotiomycetidae	Leotiomycetes	Pezizomycotina	Ascomycota	Fungi	d:Fungi,p:Ascomycota,c:Leotiomycetes,o:Rhytismatales,f:Rhytismataceae
435	OTU89	Ceratobasidium sp.					B		mycelia		Uncultured Ceratobasidium	FM866376	100	91	MN903389	100	99	Uncultured fungus clone 3980_1625	42	16233	0.00162	-	-	-	1	1	6	125	4127	Ceratobasidiaceae	Cantharellales	Incertae sedis	Agaricomycetes	Agaricomycotina	Basidiomycota	Fungi	d:Fungi,p:Basidiomycota,c:Agaricomycetes,o:Cantharellales,f:Ceratobasidiaceae
436	OTU132	Nectria balsamea					A		mycelia	Hirooka et al. 2012, an braunbenadelten, dünneren Ästen von liegender Waldkiefer im Luftraum	Nectria balsamea strain A.R. 4478	HM484540	100	100	HM484540	100	100	Nectria balsamea strain A.R. 4478	42	13377	0.00133	-	-	-	1	3	6	21	11240	Nectriaceae	Hypocreales	Hypocreomycetidae	Sordariomycetes	Pezizomycotina	Ascomycota	Fungi	d:Fungi,p:Ascomycota,c:Sordariomycetes,o:Hypocreales,f:Nectriaceae
437	OTU347	Fungus sp.									Uncultured fungus clone 3980_748	MN902992	100	100	MN902992	100	100	Uncultured fungus clone 3980_748	42	1260	0.000126	-	-	-	1	4	10	40	258							Fungi	d:Fungi,p:Ascomycota,c:Orbiliomycetes
438	OTU460	Basidiomycet sp.					B	1			Uncultured fungus clone 3980_569	MN902849	100	100	MN902849	100	100	Uncultured fungus clone 3980_569	42	683	6.81e-05	-	-	-	1	2	9	16	131						Basidiomycota	Fungi	d:Fungi,p:Basidiomycota,c:Exobasidiomycetes,o:Microstromatales
439	OTU597	Fungus sp.									Uncultured fungus clone 3980_797	MN903150	100	98	MN903150	100	98	Uncultured fungus clone 3980_797	42	545	5.44e-05	-	-	-	1	4	7	13	79							Fungi	d:Fungi,p:Ascomycota
440	OTU473	Ascomycet sp.					A				Uncultured fungus	JN032542	100	100	JN032542	100	100	Uncultured fungus	42	545	5.44e-05	-	-	-	1	3	8	20	58						Ascomycota	Fungi	d:Fungi,p:Ascomycota,c:Eurotiomycetes,o:Chaetothyriales
441	OTU494	Cyphellophora sessilis				1	A		mycelia	some species cause sooty blotch and flyspeck disease, Cyphellophora includes human- and plant-related species from mammal skin and nails, plant materials, and food (Gao et al. 2015), Regenflecken, Fliegenflecken auch Rußflecken	Cyphellophora sessilis strain CBS 976.73	MH860834	100	100	MH860834	100	100	Cyphellophora sessilis strain CBS 976.73	42	535	5.34e-05	-	-	-	1	2	6	15	77	Cyphellophoraceae	Chaetothyriales	Chaetothyriomycetidae	Eurotiomycetes	Pezizomycotina	Ascomycota	Fungi	d:Fungi,p:Basidiomycota,c:Tremellomycetes,o:Filobasidiales,f:Filobasidiaceae,g:Filobasidium,s:Filobasidium_stepposum_SH382125.07FU
442	OTU507	Colacogloea sp.					B		basidiomycetous yeast	Wang et al. 2015	Colacogloea eucalyptica culture CBS:8499	KY102572	91	83	MN902596	100	98	Uncultured fungus clone 3980_282	42	477	4.76e-05	-	-	-	1	4	7	12	54	Heterogastridiaceae	Heterogastridiales	Incertae sedis	Microbotryomycetes	Pucciniomycotina	Basidiomycota	Fungi	d:Fungi,p:Basidiomycota,c:Microbotryomycetes
443	OTU547	Chaetothyriales sp.	0				A		black yeast	Epiphyten, Humanparasiten oder oft mit predominantly black yeast anamorphs	Chaetothyriales sp. G3.7D1e	KP400573	100	99	MG827584	100	100	Uncultured fungus clone 2185_193	42	410	4.09e-05	-	-	-	1	2	5	11	80		Chaetothyriales	Chaetothyriomycetidae	Eurotiomycetes	Pezizomycotina	Ascomycota	Fungi	d:Fungi,p:Ascomycota,c:Eurotiomycetes,o:Chaetothyriales,f:Herpotrichiellaceae,g:Cladophialophora
444	OTU579	Fungus sp.									Uncultured fungus clone 3980_1167	MN903200	79	87	MN903200	79	87	Uncultured fungus clone 3980_1167	42	347	3.46e-05	-	-	-	1	3	6	11	34							Fungi	d:Fungi,p:Basidiomycota
445	OTU713	Hypholoma fasciculare			1		B		mycelial		Hypholoma fasciculare	MN660349	100	100	MN660349	100	100	Hypholoma fasciculare	42	214	2.13e-05	-	-	-	1	2	3	6	19	Strophariaceae	Agaricales	Agaricomycetidae	Agaricomycetes	Agaricomycotina	Basidiomycota	Fungi	d:Fungi,p:Basidiomycota,c:Agaricomycetes,o:Agaricales,f:Strophariaceae,g:Hypholoma,s:Hypholoma_fasciculare_SH201439.07FU
446	OTU711	Fungus sp.									Uncultured fungus clone 3980_369	MN902712	100	100	MN902712	100	100	Uncultured fungus clone 3980_369	42	196	1.95e-05	-	-	-	1	2	4	7	12							Fungi	d:Fungi
447	OTU229	Fungus sp.									Uncultured fungus clone 2170_374	KP891218	100	100	KP891218	100	100	Uncultured fungus clone 2170_374	41	3281	0.000327	-	-	-	1	2	9	40	1004							Fungi	d:Fungi,p:Basidiomycota,c:Agaricostilbomycetes
448	OTU343	Fungus sp.									Uncultured fungus clone 3980_595	MN902885	80	81	MN902885	80	81	Uncultured fungus clone 3980_595	41	1201	0.00012	-	-	-	1	2	6	29	322							Fungi	d:Fungi
449	OTU382	Fungus sp.									uncultured Fungus	LS451669	100	95	LS451669	100	95	uncultured Fungus	41	877	8.75e-05	-	-	-	1	3	11	20	290							Fungi	d:Fungi
450	OTU456	Capnodiales sp.		1			A	5	mycelia	Rußtaupilzartige, mostly on surfaces ofs twigs and leaves	uncultured Capnodiales	LR587927	93	89	MN903544	100	100	Uncultured fungus clone 3980_1464	41	614	6.12e-05	-	-	-	1	2	5	8	297		Capnodiales	Dothideomycetidae	Dothideomycetes	Pezizomycotina	Ascomycota	Fungi	d:Fungi,p:Ascomycota,c:Dothideomycetes,o:Capnodiales,f:Teratosphaeriaceae
451	OTU573	Septobasidium sp.					B		basidiomycetous yeast in culture, but also hyphae	Entomopathogen or symbiotic association with scale insects (Coccoidea) (Henk)	Septobasidium sp. JBO-2010f	HQ267956	97	95	MN902926	100	95	Uncultured fungus clone 3980_643	41	330	3.29e-05	-	-	-	1	2	6	11	30	Septobasidiaceae	Septobasidiales	Incertae sedis	Pucciniomycetes	Pucciniomycotina	Basidiomycota	Fungi	d:Fungi,p:Basidiomycota,c:Pucciniomycetes,o:Septobasidiales,f:Septobasidiaceae,g:Septobasidium
452	OTU699										No significant similarity found								41	227	2.26e-05	-	-	-	1	2	4	7	30								d:Fungi,p:Ascomycota
453	OTU744										No significant similarity found								41	226	2.25e-05	-	-	-	1	2	4	7	23								d:Fungi,p:Ascomycota
454	OTU690	Taphrina sp.				1	A		yeast		Taphrina vestergrenii CBS 679.93	NR_155886	100	100	MN902960	100	100	Uncultured fungus clone 3980_800	41	178	1.78e-05	-	-	-	1	2	3	5	16	Taphrinaceae	Taphrinales	Taphrinomycetidae	Taphrinomycetes	Taphrinomycotina	Ascomycota	Fungi	d:Fungi,p:Ascomycota,c:Taphrinomycetes,o:Taphrinales,f:Taphrinaceae,g:Taphrina,s:Taphrina_vestergrenii_SH207820.07FU
455	OTU177	Laccaria bicolor					B		ectomycorrhiza fungi		Laccaria bicolor strain S238N-H82	JX312964	100	100	JX312964	100	100	Laccaria bicolor strain S238N-H82	40	4985	0.000497	-	-	-	1	5	9	57	2630	Hydnangiaceae	Agaricales	Agaricomycetidae	Agaricomycetes	Agaricomycotina	Basidiomycota	Fungi	d:Fungi,p:Basidiomycota,c:Agaricomycetes,o:Agaricales,f:Hydnangiaceae,g:Laccaria
456	OTU221	Capnodiales sp.		1			A		mycelia	Rußtaupilzartige, mostly on surfaces ofs twigs and leaves	Uncultured Capnodiales clone OTU_1857	KX403113	65	80	KX403113	65	80	Uncultured Capnodiales clone OTU_1857	40	2978	0.000297	-	-	-	1	5	14	61	797		Capnodiales	Dothideomycetidae	Dothideomycetes	Pezizomycotina	Ascomycota	Fungi	d:Fungi,p:Ascomycota
457	OTU313	Claussenomyces kirschsteinianus			1?		A		mycelia	Menardi 2007, saprophytes on decaying and decorticated wood	Claussenomyces kirschsteinianus	KY689631	100	92	KM104148	100	94	Uncultured fungus clone rcw_212	40	1622	0.000162	-	-	-	1	3	5	23	351	Tympanidaceae	Helotiales	Leotiomycetidae	Leotiomycetes	Pezizomycotina	Ascomycota	Fungi	d:Fungi,p:Ascomycota,c:Leotiomycetes,o:Helotiales,f:Helotiaceae
458	OTU293	Mycosphaerella sp.				1	A		mycelia		Mycosphaerella sp. MW2-5Ie-2-7-2-1	KJ191240	100	100	LS998521	100	100	uncultured Ascomycota	40	1617	0.000161	-	-	-	1	2	5	12	871	Mycosphaerellaceae	Capnodiales	Dothideomycetidae	Dothideomycetes	Pezizomycotina	Ascomycota	Fungi	d:Fungi,p:Ascomycota,c:Dothideomycetes,o:Capnodiales,f:Mycosphaerellaceae
459	OTU393	Yunzhangia auriculariae					B		basidiomycetous yeast	Wang et al. 2015	Yunzhangia auriculariae culture CBS:6379	KY106001	98	93	KF209362	100	98	Uncultured fungus clone comf45	40	892	8.9e-05	-	-	-	1	4	9	26	197	Incertae sedis	Incertae sedis	Incertae sedis	Microbotryomycetes	Pucciniomycotina	Basidiomycota	Fungi	d:Fungi,p:Basidiomycota,c:Microbotryomycetes,o:Microbotryomycetes_ord_Incertae_sedis,f:Chrysozymaceae,g:Yunzhangia
460	OTU424	Phaeotheca shathenatiana					A		black yeast	dermatious, endoconidial fungus, Thalli unicellular, meristmatic or hyphal (Zalar et al. 1998), isolated from canker of Pinus contorta caus by Cronanrtium	Phaeotheca shathenatiana strain MSX102094	MH745098	99	96	MN902582	100	100	Uncultured fungus clone 3980_266	40	840	8.38e-05	-	-	-	1	2	7	23	311	Incertae sedis	Capnodiales	Dothideomycetidae	Dothideomycetes	Pezizomycotina	Ascomycota	Fungi	d:Fungi,p:Ascomycota,c:Dothideomycetes,o:Capnodiales
461	OTU599										No significant similarity found								40	337	3.36e-05	-	-	-	1	2	5	10	32								d:Fungi,p:Ascomycota
462	OTU578	Ascomycet sp.					A				Uncultured fungus clone 3980_669	MN902905	100	95	MN902905	100	95	Uncultured fungus clone 3980_669	40	318	3.17e-05	-	-	-	1	2	5	11	26						Ascomycota	Fungi	d:Fungi,p:Ascomycota
463	OTU592	Fungus sp.									Uncultured fungus clone 3980_665	MN903031	100	97	MN903031	100	97	Uncultured fungus clone 3980_665	40	314	3.13e-05	-	-	-	1	2	4	10	52							Fungi	d:Fungi
464	OTU568	Ascomycet sp.					A				Uncultured fungus clone 3980_332	MN902585	100	99	MN902585	100	99	Uncultured fungus clone 3980_332	40	311	3.1e-05	-	-	-	1	3	4	7	126						Ascomycota	Fungi	d:Fungi,p:Ascomycota
465	OTU639	Kurtzmanomyces nectairei					B		basidiomycetous yeast	Wang et al. 2015; ≡Sterigmatomyces nectairei Rodr. Mir., Antonie van Leeuwenhoek 41 (2): 193	Kurtzmanomyces nectairei culture CBS:6405	KY103927	94	82	KX403804	78	85	Uncultured Agaricostilbales clone OTU_2966	40	231	2.3e-05	-	-	-	1	2	3	9	27	Chionosphaeraceae	Agaricostilbales	Incertae sedis	Agaricostilbomycetes	Pucciniomycotina	Basidiomycota	Fungi	d:Fungi,p:Basidiomycota,c:Agaricostilbomycetes,o:Agaricostilbales,f:Chionosphaeraceae,g:Kurtzmanomyces,s:Kurtzmanomyces_nectairei_SH177594.07FU
466	OTU933	Fungus sp.									Uncultured fungus clone 3980_369	MN902712	100	99	MN902712	100	99	Uncultured fungus clone 3980_369	40	150	1.5e-05	-	-	-	1	1	4	5	11							Fungi	d:Fungi
467	OTU249	Fungus sp.									Uncultured fungus clone 3980_346	MN902627	100	99	MN902627	100	99	Uncultured fungus clone 3980_346	39	2183	0.000218	-	-	-	1	6	20	50	552							Fungi	d:Fungi,p:Ascomycota
468	OTU398	Fungus sp.									Uncultured fungus clone 3980_1633	MN903331	100	92	MN903331	100	92	Uncultured fungus clone 3980_1633	39	886	8.84e-05	-	-	-	1	4	10	21	170							Fungi	d:Fungi
469	OTU414	Ascomycet sp.					A				Uncultured fungus clone L049913E05	JX136641	100	99	JX136641	100	99	Uncultured fungus clone L049913E05	39	815	8.13e-05	-	-	-	1	2	7	17	318						Ascomycota	Fungi	d:Fungi
470	OTU557	Fungus sp.									Uncultured fungus clone 2185_684	MG828051	100	100	MG828051	100	100	Uncultured fungus clone 2185_684	39	350	3.49e-05	-	-	-	1	4	6	13	40							Fungi	d:Fungi
471	OTU583	Alternaria sp.					A		mycelia		Alternaria sp. isolate MBD_1164	MK595471	100	100	MK595471	100	100	Alternaria sp. isolate MBD_1164	39	306	3.05e-05	-	-	-	1	2	3	10	58	Pleosporaceae	Pleosporales	Pleosporomycetidae	Dothideomycetes	Pezizomycotina	Ascomycota	Fungi	d:Fungi,p:Ascomycota,c:Dothideomycetes,o:Pleosporales,f:Pleosporaceae,g:Alternaria,s:Alternaria_rosae_SH294936.07FU
472	OTU637	Fungus sp.									Uncultured fungus clone 3980_529	MN902971	99	100	MN902971	99	100	Uncultured fungus clone 3980_529	39	223	2.22e-05	-	-	-	1	2	4	9	21							Fungi	d:Fungi
473	OTU194	Ascomycet sp.					A				Uncultured fungus clone 3980_763	MN902855	100	100	MN902855	100	100	Uncultured fungus clone 3980_763	38	3841	0.000383	-	-	-	1	1	8	21	1680						Ascomycota	Fungi	d:Fungi
474	OTU227	Fungus sp.									Uncultured fungus clone 3980_128	MN902460	100	99	MN902460	100	99	Uncultured fungus clone 3980_128	38	2647	0.000264	-	-	-	1	3	9	37	738							Fungi	d:Fungi,p:Ascomycota
475	OTU433	Ascomycet sp.					A				Uncultured fungus clone 2185_635	MG827971	100	100	MG827971	100	100	Uncultured fungus clone 2185_635	38	806	8.04e-05	-	-	-	1	4	10	16	164						Ascomycota	Fungi	d:Fungi,p:Ascomycota,c:Dothideomycetes,o:Pleosporales
476	OTU561	Fungus sp.									Uncultured fungus clone 2170_1576	KP892367	100	100	KP892367	100	100	Uncultured fungus clone 2170_1576	38	395	3.94e-05	-	-	-	1	2	4	19	40							Fungi	d:Fungi
477	OTU593	Cyphobasidiales sp.		?			B		basidiomycetous yeast	Basidiomycete yeasts in the cortex of ascomycete macrolichens (Spribille et al. 2016 )	Uncultured Cyphobasidiales clone SDA3BY	MK491233	100	100	MK491233	100	100	Uncultured Cyphobasidiales clone SDA3BY	38	291	2.9e-05	-	-	-	1	2	6	9	48		Cyphobasidiales	Incertae sedis	Cystobasidiomycetes	Pucciniomycotina	Basidiomycota	Fungi	d:Fungi,p:Basidiomycota
478	OTU745	Fungus sp.									Uncultured fungus clone 3980_288	MN902672	100	99	MN902672	100	99	Uncultured fungus clone 3980_288	38	172	1.72e-05	-	-	-	1	1	5	6	14							Fungi	d:Fungi
479	OTU295										No significant similarity found								37	1488	0.000148	-	-	-	1	2	9	53	267								d:Fungi,p:Basidiomycota
480	OTU367	Fungus sp.									Fungal sp. isolate	MG915826	100	96	MG915826	100	96	Fungal sp. isolate	37	1046	0.000104	-	-	-	1	3	9	36	165							Fungi	d:Fungi
481	OTU415	Fusicladium sp.				1	A	5	mycelia	(Hashemi 2013) often host-specific, Fusicladium is a genus of fungus in the family Venturiaceae	Fusicladium ramoconidii strain CBS 462.82	MH861516	97	99	MH861516	97	99	Fusicladium ramoconidii strain CBS 462.82	37	784	7.82e-05	-	-	-	1	5	10	29	133	Venturiaceae	Venturiales	Pleosporomycetidae	Dothideomycetes	Pezizomycotina	Ascomycota	Fungi	d:Fungi,p:Ascomycota,c:Dothideomycetes,o:Venturiales,f:Sympoventuriaceae,g:Fusicladium,s:Fusicladium_cordae_SH213868.07FU
482	OTU410	Ascomycet sp.									Uncultured Ascomycota clone asc07201	HQ433123	100	100	MN903069	100	100	Uncultured fungus clone 3980_796	37	777	7.75e-05	-	-	-	1	4	8	18	214						Ascomycota	Fungi	d:Fungi
483	OTU443	Lecanoromycetes sp.					A		lichenized fungi		Uncultured Lecanoromycetes clone OTU_4431	KX404583	98	99	AM901752	100	100	Uncultured ascomycete	37	651	6.49e-05	-	-	-	1	4	8	24	80				Lecanoromycetes	Pezizomycotina	Ascomycota	Fungi	d:Fungi,p:Ascomycota,c:Lecanoromycetes
484	OTU470	Vishniacozyma victoriae					B		basidiomycetous yeast	(Liu2015)	Vishniacozyma victoriae isolate NWHC 24728	MK793829	100	100	MK793829	100	100	Vishniacozyma victoriae isolate NWHC 24728	37	609	6.07e-05	-	-	-	1	4	6	10	282	Bulleribasidiaceae	Tremellales	Incertae sedis	Tremellomycetes	Agaricomycotina	Basidiomycota	Fungi	d:Fungi,p:Basidiomycota,c:Tremellomycetes,o:Tremellales
485	OTU483	Fungus sp.									Uncultured fungus clone 3980_518	MN902807	100	100	MN902807	100	100	Uncultured fungus clone 3980_518	37	513	5.12e-05	-	-	-	1	3	7	14	175							Fungi	d:Fungi
486	OTU523	Fungus sp.									Uncultured fungus clone 3980_33	MN902373	100	100	MN902373	100	100	Uncultured fungus clone 3980_33	37	416	4.15e-05	-	-	-	1	3	6	12	86							Fungi	d:Fungi,p:Ascomycota
487	OTU575	Basidiomycet sp.					B				Uncultured Basidiomycota clone NY244	KM624606	100	99	KM624606	100	99	Uncultured Basidiomycota clone NY244	37	367	3.66e-05	-	-	-	1	3	7	11	73						Basidiomycota	Fungi	d:Fungi,p:Basidiomycota
488	OTU611	Lecanorales sp.					A		lichenized fungi		Squamarina gypsacea isolate AFTOL-ID 1701	HQ650647	100	86	KP897827	100	98	Uncultured fungus clone 2168_742	37	275	2.74e-05	-	-	-	1	4	6	9	29		Lecanorales	Lecanoromycetidae	Lecanoromycetes	Pezizomycotina	Ascomycota	Fungi	d:Fungi,p:Ascomycota,c:Lecanoromycetes
489	OTU656	Agaricostilbales sp.					B		basidiomycetous yeast, dimorphic alos prucing hyphae	Bauer et al. 2006	Bensingtonia bomiensis CBS 10713	NR_154875	75	78	MN151934	100	96	Uncultured fungus isolate OTU743	37	270	2.69e-05	-	-	-	1	2	5	12	34		Agaricostilbales	Incertae sedis	Agaricostilbomycetes	Pucciniomycotina	Basidiomycota	Fungi	d:Fungi,p:Basidiomycota,c:Agaricostilbomycetes,o:Agaricostilbales
490	OTU734	Myriangiales sp.					A		mycelia		Uncultured Myriangiales clone OTU_2872	KX403744	93	91	KP898173	100	98	Uncultured fungus clone 2168_1152	37	169	1.69e-05	-	-	-	1	1	3	6	21		Myriangiales	Dothideomycetidae	Dothideomycetes	Pezizomycotina	Ascomycota	Fungi	d:Fungi,p:Ascomycota,c:Dothideomycetes,o:Myriangiales,f:Myriangiaceae,g:Myriangium
491	OTU199	Cryptococcus sp.					B	5	basidiomycetous yeast	(Liu2015)	Uncultured Cryptococcus	MK192888	100	100	MK192888	100	100	Uncultured Cryptococcus	36	3633	0.000362	-	-	-	1	1	5	16	2729	Tremellaceae	Tremellales	Incertae sedis	Tremellomycetes	Agaricomycotina	Basidiomycota	Fungi	d:Fungi,p:Basidiomycota,c:Tremellomycetes,o:Tremellales
492	OTU372	Ascomycet sp.					A				Uncultured fungus clone 3980_1233	MN903506	100	99	MN903506	100	99	Uncultured fungus clone 3980_1233	36	954	9.51e-05	-	-	-	1	4	11	26	168						Ascomycota	Fungi	d:Fungi,p:Ascomycota,c:Leotiomycetes
493	OTU387	Fungus sp.									Uncultured fungus clone 3980_1841	MN903868	99	97	MN903868	99	97	Uncultured fungus clone 3980_1841	36	927	9.24e-05	-	-	-	1	3	10	40	172							Fungi	d:Fungi,p:Basidiomycota,c:Tremellomycetes,o:Tremellales
494	OTU500	Tremella diploschistina					B		basidiomycetous yeast	teleomorphic and anamorphic genera, most of the latter being yeasts. All teleomorphic species of fungi in the Tremellaceae are parasites of other fungi	Tremella diploschistina isolate S-F211910	MN258553	100	97	MN902858	100	100	Uncultured fungus clone 3980_483	36	466	4.65e-05	-	-	-	1	2	8	17	64	Tremellaceae	Tremellales	Incertae sedis	Tremellomycetes	Agaricomycotina	Basidiomycota	Fungi	d:Fungi
495	OTU660	Colacogloea sp.					B		basidiomycetous yeast	Wang et al. 2015	Colacogloea sp. CLIB 1726	LN875183	97	84	LN875183	97	84	Colacogloea sp. CLIB 1726	36	336	3.35e-05	-	-	-	1	3	9	14	30	Heterogastridiaceae	Heterogastridiales	Incertae sedis	Microbotryomycetes	Pucciniomycotina	Basidiomycota	Fungi	d:Fungi,p:Basidiomycota,c:Microbotryomycetes
496	OTU606										No significant similarity found								36	282	2.81e-05	-	-	-	1	2	4	6	59								d:Fungi
497	OTU604	Physcia tenella					A		lichenized fungi	Zarte Schwielenflechte	Physcia tenella voucher O-L-196007	MK811920	100	100	MK811920	100	100	Physcia tenella voucher O-L-196007	36	273	2.72e-05	-	-	-	1	3	5	10	32	Physciaceae	Caliciales	Lecanoromycetidae	Lecanoromycetes	Pezizomycotina	Ascomycota	Fungi	d:Fungi,p:Ascomycota,c:Lecanoromycetes,o:Caliciales,f:Physciaceae,g:Physcia,s:Physcia_adscendens_SH181746.07FU
498	OTU636										No significant similarity found								36	249	2.48e-05	-	-	-	1	1	3	7	43								d:Fungi
499	OTU685	Exophiala sp.					A		black yeast	(Seyedmousavi et al. 2011)	Uncultured Exophiala clone AEW4_50	KF823617	100	94	MG916152	100	95	Fungal sp. isolate	36	201	2e-05	-	-	-	1	2	4	8	19	Herpotrichiellaceae	Chaetothyriales	Chaetothyriomycetidae	Eurotiomycetes	Pezizomycotina	Ascomycota	Fungi	d:Fungi,p:Ascomycota,c:Eurotiomycetes,o:Chaetothyriales,f:Herpotrichiellaceae
500	OTU403	Myriangium sp.					A		mycelia	Petch 1946	Myriangium duriaei strain CBS 260.3	MH855793	96	95	KP897731	100	99	Uncultured fungus clone 2168_629	35	803	8.01e-05	-	-	-	1	4	6	14	292	Myriangiaceae	Myriangiales	Dothideomycetidae	Dothideomycetes	Pezizomycotina	Ascomycota	Fungi	d:Fungi,p:Ascomycota,c:Dothideomycetes,o:Myriangiales
501	OTU471	Sporidiobolales sp.					B		basidiomycetous yeast	Wang et al. 2015	Uncultured Sporidiobolales	LS484159	100	93	MN903775	99	97	Uncultured fungus clone 3980_4786	35	622	6.2e-05	-	-	-	1	3	8	19	122		Sporidiobolales	Incertae sedis	Microbotryomycetes	Pucciniomycotina	Basidiomycota	Fungi	d:Fungi,p:Basidiomycota,c:Microbotryomycetes,o:Sporidiobolales,f:Sporidiobolaceae,g:Sporobolomyces
502	OTU464	Mollisia cinerea			1?		A		mycelia	Aschgraue Weichbecherchen, Meist auf totem morschem Laubholz, oft Eiche Folgezersetzer, ganzjährig außerhalb der Frostzeit.	Mollisia cinerea isolate 81Jb14	KU516525	100	100	KU516525	100	100	Mollisia cinerea isolate 81Jb14	35	603	6.01e-05	-	-	-	1	3	9	23	83	Mollisiaceae	Helotiales	Leotiomycetidae	Leotiomycetes	Pezizomycotina	Ascomycota	Fungi	d:Fungi,p:Ascomycota,c:Leotiomycetes,o:Helotiales,f:Dermateaceae,g:Pyrenopeziza,s:Pyrenopeziza_revincta_SH211409.07FU
503	OTU479	Genolevuria sp.					B		basidiomycetous yeast	Liu 2015	Genolevuria sp.	MN128412	100	97	KP897453	100	99	Uncultured fungus clone 2168_324	35	557	5.55e-05	-	-	-	1	2	10	21	72	Bulleraceae	Tremellales	Incertae sedis	Tremellomycetes	Agaricomycotina	Basidiomycota	Fungi	d:Fungi,p:Basidiomycota,c:Tremellomycetes
504	OTU490	Fungus sp.									Uncultured fungus	LS451949	100	100	LS451949	100	100	Uncultured fungus	35	526	5.25e-05	-	-	-	1	2	6	16	64							Fungi	d:Fungi
505	OTU519	Fungus sp.									Uncultured fungus 3980	MN903594	100	100	MN903594	100	100	Uncultured fungus 3980	35	524	5.23e-05	-	-	-	1	3	7	21	93							Fungi	d:Fungi
506	OTU525	Myriangiales sp.					A		mycelia	Petch 1946	Uncultured Myriangiales clone	KX403744	100	99	KX403744	100	99	Uncultured Myriangiales clone	35	444	4.43e-05	-	-	-	1	2	6	12	103		Myriangiales	Dothideomycetidae	Dothideomycetes	Pezizomycotina	Ascomycota	Fungi	d:Fungi,p:Ascomycota,c:Dothideomycetes,o:Myriangiales,f:Myriangiaceae,g:Myriangium
507	OTU784	Fusicladium sp.				1	A		mycelia	(Hashemi 2013) often host-specific, Fusicladium is a genus of fungus in the family Venturiaceae	Fusicladium cordae	FN549911.1	93	96	MH861516	98	99	Fusicladium ramoconidii strain	35	369	3.68e-05	-	-	-	1	2	6	12	101	Venturiaceae	Venturiales	Pleosporomycetidae	Dothideomycetes	Pezizomycotina	Ascomycota	Fungi	d:Fungi,p:Ascomycota,c:Dothideomycetes,o:Venturiales,f:Sympoventuriaceae,g:Fusicladium,s:Fusicladium_cordae_SH213868.07FU
508	OTU563	Agaricostilbomycetes sp.					B		basidiomycetous yeast, dimorphic also producing hyphae	Bauer et al. 2006	Cystobasidiopsis nirenbergiae TUB F580	NR_158377	89	85	MN902792	100	100	Uncultured fungus clone 3980_465	35	339	3.38e-05	-	-	-	1	2	8	12	67				Agaricostilbomycetes	Pucciniomycotina	Basidiomycota	Fungi	d:Fungi,p:Basidiomycota,c:Microbotryomycetes,o:Sporidiobolales,f:Sporidiobolaceae,g:Sporobolomyces
509	OTU594	Pucciniomycotina sp.					B		maybe yeast		Uncultured Sporidiobolales	LN912028	48	89	LN912028.1	48	89	Uncultured Sporidiobolales	35	321	3.2e-05	-	-	-	1	2	5	10	50					Pucciniomycotina	Basidiomycota	Fungi	d:Fungi,p:Basidiomycota,c:Cystobasidiomycetes
510	OTU566	Ascomycet sp.					A				Uncultured fungus clone test2.3b.6	JN032542	100	99	JN032542	100	99	Uncultured fungus clone test2.3b.6	35	320	3.19e-05	-	-	-	1	3	6	11	47						Ascomycota	Fungi	d:Fungi,p:Ascomycota,c:Eurotiomycetes,o:Chaetothyriales
511	OTU609	Microbotryomycetes sp.					B	3	maybe yeast	class of Pucciniomycotina, containes four orders: the Heterogastridiales, the Leucosporidiales, the Microbotryales, and the Sporidiobolales (Bauer et al. 2006)	Colacogloea sp. AEG-9-20	LT548264	91	82	MN903014	100	99	Uncultured fungus clone 3980_734	35	279	2.78e-05	-	-	-	1	3	4	8	60				Microbotryomycetes	Pucciniomycotina	Basidiomycota	Fungi	d:Fungi,p:Basidiomycota,c:Microbotryomycetes
512	OTU696	Fungus sp.									Uncultured fungus clone 2170_1073	KP891915	100	99	KP891915	100	99	Uncultured fungus clone 2170_1073	35	190	1.89e-05	-	-	-	1	1	4	7	22							Fungi	d:Fungi
513	OTU861	Fungus sp.									Uncultured fungus clone 3980_325	MN902657	100	98	MN902657	100	98	Uncultured fungus clone 3980_325	35	130	1.3e-05	-	-	-	1	2	3	5	11							Fungi	d:Fungi
514	OTU532	Tremella sp.					B		basidiomycetous yeast, dimorphic also producing hyphae		Tremella anaptychiae	NR_159047	100	92	NR_159047	100	92	Tremella anaptychiae	34	413	4.12e-05	-	-	-	1	2	5	9	126	Tremellaceae	Tremellales	Incertae sedis	Tremellomycetes	Agaricomycotina	Basidiomycota	Fungi	d:Fungi,p:Basidiomycota,c:Tremellomycetes,o:Tremellales
515	OTU529	Setomelanomma holmii				1	A		mycelia	Sudden needle drop of Spruce (SNEED), Host range: Picea pungens var. pungens, P. pungens var. glauca, Picea sp.	Setomelanomma holmii strain CBS	MH863660	100	100	MK066896	100	100	Pleosporales sp. strain NW-FVA3233	34	397	3.96e-05	-	-	-	1	3	5	15	60	Phaeosphaeriaceae	Pleosporales	Pleosporomycetidae	Dothideomycetes	Pezizomycotina	Ascomycota	Fungi	d:Fungi,p:Ascomycota,c:Dothideomycetes,o:Pleosporales,f:Phaeosphaeriaceae,g:Setomelanomma,s:Setomelanomma_holmii_SH191259.07FU
516	OTU526	Ascomycet sp.					A				Uncultured Ascomycota	FR682161	100	100	FR682161	100	100	Uncultured Ascomycota	34	394	3.93e-05	-	-	-	1	3	6	12	81						Ascomycota	Fungi	d:Fungi,p:Ascomycota,c:Eurotiomycetes,o:Chaetothyriales
517	OTU619	Erythrobasidium elongatum					B		basidiomycetous yeast	(Liu2015)	Erythrobasidium elongatum culture CBS:8080	KY103392	100	100	KY103392	100	100	Erythrobasidium elongatum culture CBS:8080	34	273	2.72e-05	-	-	-	1	2	5	9	46	Erythrobasidiaceae	Erythrobasidiales	Incertae sedis	Cystobasidiomycetes	Pucciniomycotina	Basidiomycota	Fungi	d:Fungi,p:Basidiomycota,c:Cystobasidiomycetes,o:Erythrobasidiales,f:Erythrobasidiaceae,g:Erythrobasidium,s:Erythrobasidium_elongatum_SH194740.07FU
518	OTU725										No significant similarity found								34	248	2.47e-05	-	-	-	1	2	4	8	63								d:Fungi
519	OTU263	Elaphocordyceps sp.					A		mycelia, entomopathogen	Tollypocldium, Kernkeule	Elaphocordyceps sp. 20124256c	KC237381	100	100	KC237381	100	100	Elaphocordyceps sp. 20124256c	33	2223	0.000222	-	-	-	1	1	4	23	1055	Ophiocordycipitaceae	Hypocreales	Hypocreomycetidae	Sordariomycetes	Pezizomycotina	Ascomycota	Fungi	d:Fungi,p:Ascomycota,c:Sordariomycetes,o:Hypocreales,f:Ophiocordycipitaceae,g:Tolypocladium
520	OTU260	Dothideomycetes sp.					A		mycelia		Uncultured Capnodiales clone	KX403113	65	79	KX403113	65	79	Uncultured Capnodiales clone OTU_1857	33	2059	0.000205	-	-	-	1	3	6	66	604				Dothideomycetes	Pezizomycotina	Ascomycota	Fungi	d:Fungi
521	OTU516	Fungus sp.									Uncultured fungus clone 3980_653	MN902889	100	97	MN902889	100	97	Uncultured fungus clone 3980_653	33	511	5.1e-05	-	-	-	1	2	6	14	131							Fungi	d:Fungi
522	OTU671	Fungus sp.									Fungal sp. agrD392	JN053143	100	99	JN053143	100	99	Fungal sp. agrD392	33	275	2.74e-05	-	-	-	1	1	3	10	63							Fungi	d:Fungi
523	OTU595	Mycosphaerellaceae sp.					A	5	mycelia		Uncultured Mycosphaerellaceae	FJ554069	100	100	MN902957	100	100	Uncultured fungus clone 3980_775	33	269	2.68e-05	-	-	-	1	3	6	9	49	Mycosphaerellaceae	Capnodiales	Dothideomycetidae	Dothideomycetes	Pezizomycotina	Ascomycota	Fungi	d:Fungi,p:Ascomycota,c:Dothideomycetes,o:Capnodiales,f:Mycosphaerellaceae
524	OTU617	Fungus sp.									Uncultured fungus clone 3980_391	MN902644	100	99	MN902644	100	99	Uncultured fungus clone 3980_391	33	264	2.63e-05	-	-	-	1	2	5	10	34							Fungi	d:Fungi
525	OTU651	Cryptococcus sp.					B		basidiomycetous yeast	(Liu2015)	Cryptococcus sp. 2 IP-2014	KM216339	100	100	KM216339	100	100	Cryptococcus sp. 2 IP-2014	33	240	2.39e-05	-	-	-	1	2	3	9	40	Tremellaceae	Tremellales	Incertae sedis	Tremellomycetes	Agaricomycotina	Basidiomycota	Fungi	d:Fungi,p:Basidiomycota,c:Tremellomycetes
526	OTU620	Stemphylium vesicarium				1	A		mycelia	(Rossi et al. 2005 ), teleomorph: Pleospora allii[; is a plant pathogen infecting alfalfa, asparagus, and mango; Schwarzfleckenkrankheit an Birnen.	Stemphylium vesicarium culture WAC:8031	MN401397	100	100	MN401397	100	100	Stemphylium vesicarium culture WAC:8031	33	236	2.35e-05	-	-	-	1	2	3	6	65	Pleosporaceae	Pleosporales	Pleosporomycetidae	Dothideomycetes	Pezizomycotina	Ascomycota	Fungi	d:Fungi,p:Ascomycota,c:Dothideomycetes
527	OTU643	Microbotryomycetes sp.					B		maybe yeast	class of Pucciniomycotina, containes four orders: the Heterogastridiales, the Leucosporidiales, the Microbotryales, and the Sporidiobolales (Bauer et al. 2006)	uncultured Microbotryomycetes	LR136139	100	100	MN903264	100	100	Uncultured fungus clone 3980_1426	33	228	2.27e-05	-	-	-	1	2	5	8	30				Microbotryomycetes	Pucciniomycotina	Basidiomycota	Fungi	d:Fungi,p:Basidiomycota
528	OTU642	Fungus sp.									uncultured fungus	LT995328	100	98	LT995328	100	98	uncultured fungus	33	216	2.15e-05	-	-	-	1	2	4	7	29							Fungi	d:Fungi
529	OTU693	Fungus sp.									Uncultured fungus clone 3980_997	MN903291	99	99	MN903291	99	99	Uncultured fungus clone 3980_997	33	209	2.08e-05	-	-	-	1	2	4	6	52							Fungi	d:Fungi,p:Ascomycota,c:Eurotiomycetes,o:Chaetothyriales,f:Herpotrichiellaceae
530	OTU652	Chaetothyriales sp.					A		black yeast	Epiphyten, Humanparasiten oder oft mit predominantly black yeast anamorphs	Uncultured Chaetothyriales clone OTU_1347	KX402745	96	99	FR682332	100	100	Uncultured Ascomycota	33	199	1.98e-05	-	-	-	1	1	3	6	26		Chaetothyriales	Chaetothyriomycetidae	Eurotiomycetes	Pezizomycotina	Ascomycota	Fungi	d:Fungi,p:Ascomycota,c:Eurotiomycetes,o:Chaetothyriales,f:Herpotrichiellaceae,g:Cladophialophora
531	OTU683	Kurtzmanomyces nectairei					B		basidiomycetous yeast	Wang et al. 2015; ≡Sterigmatomyces nectairei Rodr. Mir., Antonie van Leeuwenhoek 41 (2): 193	Kurtzmanomyces nectairei CBS 6405	NR_073266	100	85	NR_073266	100	85	Kurtzmanomyces nectairei CBS 6405	33	193	1.92e-05	-	-	-	1	2	3	6	30	Chionosphaeraceae	Agaricostilbales	Incertae sedis	Agaricostilbomycetes	Pucciniomycotina	Basidiomycota	Fungi	d:Fungi,p:Basidiomycota,c:Agaricostilbomycetes,o:Agaricostilbales,f:Chionosphaeraceae,g:Kurtzmanomyces,s:Kurtzmanomyces_nectairei_SH177594.07FU
532	OTU968	Fungus sp.									Uncultured fungus clone 3980_797	MN903150.1	100	98	MN903150.1	100	98	Uncultured fungus clone 3980_797	33	184	1.83e-05	-	-	-	1	2	4	9	16							Fungi	d:Fungi,p:Ascomycota
533	OTU827	Fungus sp.									Uncultured fungus clone 3980_999	MN903406.1	100	98	MN903406.1	100	98	Uncultured fungus clone 3980_999	33	97	9.67e-06	-	-	-	1	1	2	4	10							Fungi	d:Fungi
534	OTU144	Phaffia sp.					B		basidiomycetous yeast	Sanderson 1994 , associated with salmons	Phaffia sp. strain DSM 105057	MH797001	100	100	MH797001	100	100	Phaffia sp. strain DSM 105057	32	6603	0.000658	-	-	-	1	1	5	45	2682	Mrakiaceae	Cystofilobasidiales	Tremellomycetidae	Tremellomycetes	Agaricomycotina	Basidiomycota	Fungi	d:Fungi
535	OTU348	Powellomyces sp.					Ch		mycelia	Longcore et al. 2011: soil-inhabiting chytrids, Spizellomycetales	Powellomyces sp. DAOM 226231	JN943807	100	99	MN902841	100	99	Uncultured fungus clone 3980_471	32	1162	0.000116	-	-	-	1	2	6	22	757	Powellomycetaceae	Spizellomycetales	Chytridiomycetidae	Chytridiomycetes	Chytridiomycotina	Chytridiomycota	Fungi	d:Fungi,p:Chytridiomycota,c:Spizellomycetes,o:Spizellomycetales,f:Powellomycetaceae,g:Powellomyces
536	OTU504	Bannozyma sp.	?				B		basidiomycetous yeast	Wang et al. 2015	Bannozyma sp. strain KBP:Y-6484	MN128415	100	100	MN902481	100	100	Uncultured fungus clone 3980_142	32	525	5.24e-05	-	-	-	1	3	6	16	171	Chrysozymaceae	Incertae sedis	Incertae sedis	Microbotryomycetes	Pucciniomycotina	Basidiomycota	Fungi	d:Fungi,p:Basidiomycota,c:Tremellomycetes
537	OTU495	Myriangiales sp.					A	0	mycelia	Petch 1946	Uncultured Myriangiales	AY546072	100	99	EF419944.1	100	99	Fungal endophyte isolate 9166	32	482	4.81e-05	-	-	-	1	3	8	21	87		Myriangiales	Dothideomycetidae	Dothideomycetes	Pezizomycotina	Ascomycota	Fungi	d:Fungi,p:Ascomycota,c:Dothideomycetes,o:Myriangiales
538	OTU569	Physcia adscendens					A		lichenized fungi	Helm-Schwielenflechte	Physcia adscendens	FJ497044	100	100	FJ497044	100	100	Physcia adscendens	32	329	3.28e-05	-	-	-	1	3	6	11	62	Physciaceae	Caliciales	Lecanoromycetidae	Lecanoromycetes	Pezizomycotina	Ascomycota	Fungi	d:Fungi,p:Ascomycota,c:Lecanoromycetes,o:Caliciales,f:Physciaceae,g:Physcia,s:Physcia_adscendens_SH181746.07FU
539	OTU647	Fungus sp.									Uncultured fungus clone 2168_460	KP897572	100	97	KP897572	100	100	Uncultured fungus clone 2168_460	32	271	2.7e-05	-	-	-	1	3	4	12	47							Fungi	d:Fungi,p:Ascomycota
540	OTU626	Fungus sp.									Uncultured fungus clone 3980_215	MN902538	100	98	MN902538	100	98	Uncultured fungus clone 3980_215	32	247	2.46e-05	-	-	-	1	2	3	12	72							Fungi	d:Fungi
541	OTU615	Fungus sp.						5			Uncultured fungus clone 3980_332	MN902585	100	99	MN902585	100	99	Uncultured fungus clone 3980_332	32	245	2.44e-05	-	-	-	1	2	7	11	23							Fungi	d:Fungi,p:Ascomycota
542	OTU623										No significant similarity found								32	242	2.41e-05	-	-	-	1	2	5	9	45								d:Fungi,p:Basidiomycota
543	OTU774	Fungus sp.									Neodevriesia fraserae	LR586965	81	81	LR586965	81	81	uncultured Fungus	32	202	2.01e-05	-	-	-	1	2	3	8	40							Fungi	d:Fungi
544	OTU667	Neoascochyta sp.				1	A		mycelia	cause leaf scorch on wheat, Golzar et al. 2019	Neoascochyta exitialis isolate UWR_122	MK690550	100	100	MK690550	100	100	Neoascochyta exitialis isolate UWR_122	32	201	2e-05	-	-	-	1	2	4	8	43	Didymellaceae	Pleosporales	Pleosporomycetidae	Dothideomycetes	Pezizomycotina	Ascomycota	Fungi	d:Fungi,p:Ascomycota,c:Dothideomycetes,o:Pleosporales,f:Didymellaceae,g:Neoascochyta,s:Neoascochyta_graminicola_SH293210.07FU
545	OTU691	Ruinenia rubra					B		basidiomycetous yeast	Wang et al. 2015, ≡Ballistosporomyces ruber	Ruinenia rubra CBS	NR_155733	100	98	MN902539.1	100	100	Uncultured fungus clone 3980_200	32	193	1.92e-05	-	-	-	1	2	4	6	47	Ruineniaceae	Agaricostilbales	Incertae sedis	Agaricostilbomycetes	Pucciniomycotina	Basidiomycota	Fungi	d:Fungi,p:Basidiomycota,c:Microbotryomycetes,o:Sporidiobolales,f:Sporidiobolaceae
546	OTU773	Neodevriesia fraserae					A		mycelia	Wang et al. 2017	Neodevriesia fraserae	NR_144961	100	100	KM975308.1	100	100	Uncultured fungus clone DEVR1	32	151	1.51e-05	-	-	-	1	2	3	6	31	Neodevriesiaceae	Capnodiales	Dothideomycetidae	Dothideomycetes	Pezizomycotina	Ascomycota	Fungi	d:Fungi,p:Ascomycota,c:Dothideomycetes,o:Capnodiales,f:Teratosphaeriaceae,g:Devriesia,s:Devriesia_fraserae_SH188189.07FU
547	OTU735	Exobasidium kunmingense				1	B		colonies without hyphae only with single-celled conidia	host-specific plant pathogene, Exobasidium leaf and fruit spot of blueberry (Brewer 2014)	Exobasidium sp. ZYL-2008b strain CGMCC	EU692763	84	95	EU692763	84	95	Exobasidium sp. ZYL-2008b	32	150	1.5e-05	-	-	-	1	2	3	6	24	Exobasidiaceae	Exobasidiales	Exobasidiomycetidae	Exobasidiomycetes	Ustilaginomycotina	Basidiomycota	Fungi	d:Fungi,p:Basidiomycota,c:Exobasidiomycetes,o:Exobasidiales,f:Exobasidiaceae,g:Exobasidium,s:Exobasidium_kunmingense_SH017746.07FU
548	OTU782	Xanthoria parietina					A		lichenized fungi	Gewöhnliche Gelbflechte	Xanthoria parietina voucher O-L-196081	MK812134	100	100	MK812134	100	100	Xanthoria parietina voucher O-L-196081	32	147	1.47e-05	-	-	-	1	2	3	6	23	Teloschistaceae	Teloschistales	Lecanoromycetidae	Lecanoromycetes	Pezizomycotina	Ascomycota	Fungi	d:Fungi,p:Ascomycota,c:Lecanoromycetes,o:Teloschistales,f:Teloschistaceae,g:Xanthoria,s:Xanthoria_coomae_SH193202.07FU
549	OTU831	Fungus sp.									Uncultured fungus clone 3980_737	MN902990	100	99	MN902990	100	99	Uncultured fungus clone 3980_737	32	124	1.24e-05	-	-	-	1	2	4	5	10							Fungi	d:Fungi
550	OTU825	Fungus sp.									Uncultured fungus clone 3980_288	MN902672	100	100	MN902672	100	100	Uncultured fungus clone 3980_288	32	108	1.08e-05	-	-	-	1	1	3	4	19							Fungi	d:Fungi
551	OTU120	Nectria sp.					A		mycelia		Nectria sp. isolate HP133	KT323197	100	100	KT323197	100	100	Nectria sp. isolate HP133	31	12084	0.00121	-	-	-	1	2	3	28	5514	Nectriaceae	Hypocreales	Hypocreomycetidae	Sordariomycetes	Pezizomycotina	Ascomycota	Fungi	d:Fungi,p:Ascomycota,c:Sordariomycetes,o:Hypocreales,f:Nectriaceae,g:Pleonectria,s:Pleonectria_cucurbitula_SH217620.07FU
552	OTU273										No significant similarity found								31	2037	0.000203	-	-	-	1	1	5	34	805								d:Fungi
553	OTU318	Exobasidium sp.				1	B		colonies without hyphae only with single-celled conidia	host-specific plant pathogene, Exobasidium leaf and fruit spot of blueberry (Brewer 2014)	Exobasidium canadense strain CGMCC 5.1647	EU692771	100	94	MN903062.1	100	100	Uncultured fungus clone 3980_722	31	1407	0.00014	-	-	-	1	2	5	38	628	Exobasidiaceae	Exobasidiales	Exobasidiomycetidae	Exobasidiomycetes	Ustilaginomycotina	Basidiomycota	Fungi	d:Fungi,p:Basidiomycota,c:Exobasidiomycetes,o:Exobasidiales,f:Exobasidiaceae,g:Exobasidium
554	OTU459	Microbotryomycetes sp.					B		maybe yeast	class of Pucciniomycotina, containes four orders: the Heterogastridiales, the Leucosporidiales, the Microbotryales, and the Sporidiobolales (Bauer et al. 2006)	Rhodotorula sp. I12F-02278	JX852348	96	80	JX852348	96	80	Rhodotorula sp. I12F-02278	31	663	6.61e-05	-	-	-	1	2	6	16	236				Microbotryomycetes	Pucciniomycotina	Basidiomycota	Fungi	d:Fungi,p:Basidiomycota,c:Microbotryomycetes
555	OTU534	Ascomycet sp.					A				Uncultured ascomycete	AM901727	100	99	AM901727	100	99	Uncultured ascomycete	31	392	3.91e-05	-	-	-	1	2	7	14	93						Ascomycota	Fungi	d:Fungi,p:Ascomycota,c:Dothideomycetes,o:Capnodiales
556	OTU536	Fungus sp.									Fungal sp. isolate	MG916229	100	100	MG916229	100	100	Fungal sp.	31	384	3.83e-05	-	-	-	1	2	5	11	72							Fungi	d:Fungi,p:Basidiomycota
557	OTU582	Ascomycet sp.					A				uncultured Ascomycota	LR587742	100	100	MN902456	100	100	Uncultured fungus clone 3980_133	31	308	3.07e-05	-	-	-	1	2	5	9	87						Ascomycota	Fungi	d:Fungi,p:Ascomycota
558	OTU612	Naevala minutissima				1	A		mycelia		Naevala minutissima strain CBS 114921	AY853218	100	100	AY853218	100	100	Naevala minutissima strain CBS 114921	31	269	2.68e-05	-	-	-	1	3	5	12	33	Discinellaceae	Helotiales	Leotiomycetidae	Leotiomycetes	Pezizomycotina	Ascomycota	Fungi	d:Fungi,p:Ascomycota,c:Leotiomycetes,o:Helotiales,f:Dermateaceae,g:Naevala
559	OTU672	Bensingtonia pseudonaganoensis					B		basidiomycetous yeast	Wang et al. 2015	Bensingtonia pseudonaganoensis CBS 10121	NR_153634	100	100	NR_153634	100	100	Bensingtonia pseudonaganoensis CBS 10121	31	239	2.38e-05	-	-	-	1	2	6	10	31	Agaricostilbaceae	Agaricostilbales	Incertae sedis	Agaricostilbomycetes	Pucciniomycotina	Basidiomycota	Fungi	d:Fungi,p:Basidiomycota,c:Agaricostilbomycetes,o:Agaricostilbales,f:Kondoaceae,g:Bensingtonia,s:Bensingtonia_pseudonaganoensis_SH197236.07FU
560	OTU648	Basidiomycet sp.					B				Uncultured fungus clone 3980_1494	MN903648	100	96	MN903648	100	96	Uncultured fungus clone 3980_1494	31	217	2.16e-05	-	-	-	1	3	6	11	18						Basidiomycota	Fungi	d:Fungi
561	OTU665	Fungus sp.									Uncultured fungus clone 2168_1056	KP898098	100	99	KP898098	100	99	Uncultured fungus clone 2168_1056	31	203	2.02e-05	-	-	-	1	2	4	7	53							Fungi	d:Fungi,p:Ascomycota
562	OTU880	Fungus sp.									Uncultured fungus clone 3980_288	MN902672	100	99	MN902672	100	99	Uncultured fungus clone 3980_288	31	105	1.05e-05	-	-	-	1	1	3	3	17							Fungi	d:Fungi,p:Ascomycota
563	OTU315	Basidiomycet sp.					B				Uncultured fungus clone 2168_547	KP897649	100	99	KP897649	100	99	Uncultured fungus clone 2168_547	30	1366	0.000136	-	-	-	1	1	8	19	683						Basidiomycota	Fungi	d:Fungi,p:Basidiomycota
564	OTU412	Fungus sp.									Uncultured fungus clone 3980_1423	MN903627	100	89	MN903627	100	89	Uncultured fungus clone 3980_1423	30	840	8.38e-05	-	-	-	1	4	10	26	302							Fungi	d:Fungi
565	OTU402	Naganishia sp.					B		basidiomycetous yeast	Schmidt et al. 2017	Naganishia sp. strain 12S11	MK942574	100	100	MK942574	100	100	Naganishia sp.	30	805	8.03e-05	-	-	-	1	2	5	8	474	Tremellaceae	Tremellales	Incertae sedis	Tremellomycetes	Agaricomycotina	Basidiomycota	Fungi	d:Fungi,p:Basidiomycota,c:Tremellomycetes,o:Tremellales,f:Tremellaceae
566	OTU452	Fungus sp.									Uncultured fungus clone 3980_128	MN902460	100	99	MN902460	100	99	Uncultured fungus clone 3980_128	30	624	6.22e-05	-	-	-	1	3	6	18	246							Fungi	d:Fungi,p:Ascomycota
567	OTU484	Cenangium acuum			1	1	A		mycelia	Kiefernnadel-Korkbecherchen	Cenangium acuum	LT158439	100	100	LT158439	100	100	Cenangium acuum	30	544	5.43e-05	-	-	-	1	2	6	16	125	Cenangiaceae	Helotiales	Leotiomycetidae	Leotiomycetes	Pezizomycotina	Ascomycota	Fungi	d:Fungi,p:Ascomycota,c:Leotiomycetes,o:Helotiales,f:Helotiales_fam_Incertae_sedis,g:Cenangium,s:Cenangium_acuum_SH526290.07FU
568	OTU550	Fungus sp.									Uncultured fungus clone 3980_2216	MN903594	100	100	MN903594	100	100	Uncultured fungus clone 3980_2216	30	377	3.76e-05	-	-	-	1	1	4	11	95							Fungi	d:Fungi
569	OTU584	Fungus sp.									Fungal sp.	MG915772	100	100	MG915772	100	100	Fungal sp.	30	347	3.46e-05	-	-	-	1	2	5	14	56							Fungi	d:Fungi,p:Olpidiomycota,c:GS18
570	OTU635	Anthostomella pinea	1				A		mycelia	Anthostomella pinea Crous, Persoonia (Fungal Planet) 25: 127 (2010) [MB#517531]	Anthostomella pinea	MF327370	100	100	MN902648.1	100	100	Uncultured fungus clone 3980_361	30	229	2.28e-05	-	-	-	1	2	3	7	64	Xylariaceae	Xylariales	Xylariomycetidae	Sordariomycetes	Pezizomycotina	Ascomycota	Fungi	d:Fungi,p:Ascomycota,c:Sordariomycetes,o:Xylariales
571	OTU934	Fungus sp.									Uncultured fungus clone 3980_797	MN903150	100	98	MN903150	100	98	Uncultured fungus clone 3980_797	30	196	1.95e-05	-	-	-	1	2	4	9	32							Fungi	d:Fungi,p:Ascomycota
572	OTU682	Chaetothyriales sp.					A		black yeast	Epiphyten, Humanparasiten oder oft mit predominantly black yeast anamorphs	Capronia sp. 96005a	EU139136	93	92	MN903291	99	99	Uncultured fungus clone 3980_997	30	191	1.9e-05	-	-	-	1	2	4	9	27		Chaetothyriales	Chaetothyriomycetidae	Eurotiomycetes	Pezizomycotina	Ascomycota	Fungi	d:Fungi,p:Ascomycota,c:Eurotiomycetes,o:Chaetothyriales,f:Herpotrichiellaceae
573	OTU815	Ascomycet sp.					A				Fungal sp.	MG914765	100	100	MG914765	100	100	Fungal sp.	30	183	1.82e-05	-	-	-	1	2	4	6	26						Ascomycota	Fungi	d:Fungi,p:Ascomycota,c:Eurotiomycetes,o:Chaetothyriales,f:Herpotrichiellaceae,g:Exophiala
574	OTU694	Cystobasidiomycetes sp.					B		basidiomycetous yeast	Wang et al. 2015	Uncultured Cystobasidiomycetes	KU948746	75	87	KM494137	96	89	Uncultured fungus clone 454_591	30	171	1.71e-05	-	-	-	1	2	4	8	22				Cystobasidiomycetes	Pucciniomycotina	Basidiomycota	Fungi	d:Fungi,p:Basidiomycota,c:Cystobasidiomycetes,o:Erythrobasidiales
575	OTU214	Leotiomycetes sp.					A		mycelia		Leotiomycetes sp. NK266	FR846479	100	100	FR846479	100	100	Leotiomycetes sp. NK266	29	3406	0.00034	-	-	-	1	2	7	21	1973				Leotiomycetes	Pezizomycotina	Ascomycota	Fungi	d:Fungi,p:Ascomycota,c:Leotiomycetes
576	OTU434	Tremella anaptychiae					B		basidiomycetous yeast, dimorphic also producing hyphae		Tremella anaptychiae MAF Lich. 21306	NR_159047.1	100	99	NR_159047.1	100	99	Tremella anaptychiae MAF Lich. 21306	29	679	6.77e-05	-	-	-	1	3	9	15	192	Tremellaceae	Tremellales	Incertae sedis	Tremellomycetes	Agaricomycotina	Basidiomycota	Fungi	d:Fungi,p:Basidiomycota,c:Tremellomycetes,o:Tremellales
577	OTU480										No significant similarity found								29	593	5.91e-05	-	-	-	1	3	6	20	166								d:Fungi,p:Ascomycota
578	OTU556	Microstroma phylloplanum					B		basidiomycetous yeast	Pseudomicrostroma phylloplanum (R.G. Shivas & Rodr. Mir.) T. Kij. & Aime, Mycological Progress 16 (5): 503 (2017) [MB#812678]	Microstroma phylloplanum	AB038130.1	100	100	MG827450.1	100	100	Uncultured fungus clone 2185_31	29	467	4.66e-05	-	-	-	1	2	6	13	147	Microstromataceae	Microstromatales	Exobasidiomycetidae	Exobasidiomycetes	Ustilaginomycotina	Basidiomycota	Fungi	d:Fungi,p:Basidiomycota,c:Exobasidiomycetes,o:Microstromatales,f:Microstromataceae,g:Microstroma,s:Microstroma_phylloplanum_SH187202.07FU
579	OTU531	Fungus sp.									Uncultured fungus clone 2168_257	KP897392	99	99	KP897392	99	99	Uncultured fungus clone 2168_257	29	390	3.89e-05	-	-	-	1	2	4	9	182							Fungi	d:Fungi,p:Ascomycota,c:Dothideomycetes
580	OTU553	Dothideomycetidae sp.					A				Uncultured Dothideales clone OTU_579	KJ826879	94	90	KM494022.1	100	100	Uncultured fungus clone 454_622	29	335	3.34e-05	-	-	-	1	3	7	16	58			Dothideomycetidae	Dothideomycetes	Pezizomycotina	Ascomycota	Fungi	d:Fungi,p:Ascomycota,c:Eurotiomycetes,o:Chaetothyriales,f:Chaetothyriales_fam_Incertae_sedis,g:Sarcinomyces
581	OTU601	Pezicula eucrita			1		A		mycelia	Kümmersporiges Nadelholz-Rindenbecherchen	Pezicula eucrita strain NW-FVA2644	MG098307.1	100	100	MN105216.1	100	100	Pezicula sp. isolate SL23_3	29	286	2.85e-05	-	-	-	1	2	3	14	56	Dermateaceae	Helotiales	Leotiomycetidae	Leotiomycetes	Pezizomycotina	Ascomycota	Fungi	d:Fungi,p:Ascomycota,c:Leotiomycetes,o:Helotiales,f:Dermateaceae,g:Cryptosporiopsis
582	OTU675	Septobasidiales sp.					B		basidiomycetous yeast in culture, but also hyphae	association with scale insects (Coccoidea) (Henk)	Septobasidium arachnoideum voucher DUKE:DAH(025)	DQ241443.1	80	89	KT219329.1	54	99	Uncultured fungus clone MOTULB_4370	29	197	1.96e-05	-	-	-	1	2	4	10	25		Septobasidiales	Incertae sedis	Pucciniomycetes	Pucciniomycotina	Basidiomycota	Fungi	d:Fungi,p:Basidiomycota,c:Pucciniomycetes,o:Septobasidiales,f:Septobasidiaceae,g:Septobasidium
583	OTU684	Fungus sp.									Uncultured fungus clone 3980_641	MN902798.1	100	99	MN902798.1	100	99	Uncultured fungus clone 3980_641	29	188	1.87e-05	-	-	-	1	2	5	9	26							Fungi	d:Fungi,p:Ascomycota
584	OTU751	Lemonniera sp.					A		mycelia	aquatic hyphomycetes (Campbell et al. 2006)	Uncultured Lemonniera clone KL_2w_H01	JF449635.1	100	100	LT604867.1	100	100	Helotiales sp. Iso238	29	181	1.81e-05	-	-	-	1	1	3	8	28	Discinellaceae	Helotiales	Leotiomycetidae	Leotiomycetes	Pezizomycotina	Ascomycota	Fungi	d:Fungi,p:Ascomycota
585	OTU847	Ascomycet sp.					A				Uncultured fungus clone 2168_742	KP897827	100	99	KP897827	100	99	Uncultured fungus clone 2168_742	29	158	1.58e-05	-	-	-	1	2	4	8	16						Ascomycota	Fungi	d:Fungi,p:Ascomycota
586	OTU741	Neodevriesia fraserae					A		mycelia	Wang et al. 2017	Neodevriesia fraserae	NR_144961	100	99	KP890994	100	100	Uncultured fungus clone 2170_67	29	143	1.43e-05	-	-	-	1	2	3	5	28	Neodevriesiaceae	Capnodiales	Dothideomycetidae	Dothideomycetes	Pezizomycotina	Ascomycota	Fungi	d:Fungi,p:Ascomycota,c:Dothideomycetes,o:Capnodiales,f:Teratosphaeriaceae,g:Devriesia,s:Devriesia_fraserae_SH188189.07FU
587	OTU740	Septobasidium sp.					B		basidiomycetous yeast in culture, but also hyphae	association with scale insects (Coccoidea) (Henk)	Septobasidium pallidum voucher CLZhao	MG231816	98	94	MG231816	98	94	Septobasidium pallidum voucher CLZhao	29	139	1.39e-05	-	-	-	1	2	3	7	27	Septobasidiaceae	Septobasidiales	Incertae sedis	Pucciniomycetes	Pucciniomycotina	Basidiomycota	Fungi	d:Fungi,p:Basidiomycota,c:Pucciniomycetes,o:Septobasidiales,f:Septobasidiaceae,g:Septobasidium,s:Septobasidium_pallidum_SH029167.07FU
588	OTU894	Fungus sp.									Uncultured fungus clone 2170_1143	KP891972	100	98	KP891972	100	98	Uncultured fungus clone 2170_1143	29	77	7.68e-06	-	-	-	1	1	2	3	12							Fungi	d:Fungi
589	OTU324	Tremellales sp.					B		basidiomycetous yeast, dimorphic also producing hyphae		Naematelia encephala	KY037858	100	99	FN563135	100	100	Tremella encephala	28	1508	0.00015	-	-	-	1	3	8	16	1091		Tremellales	Incertae sedis	Tremellomycetes	Agaricomycotina	Basidiomycota	Fungi	d:Fungi,p:Basidiomycota,c:Tremellomycetes,o:Tremellales
590	OTU331	Basidiomycet sp.					B				Uncultured fungus clone comf45	KF209362	100	100	KF209362	100	100	Uncultured fungus clone comf45	28	1252	0.000125	-	-	-	1	5	10	44	295						Basidiomycota	Fungi	d:Fungi,p:Basidiomycota,c:Microbotryomycetes,o:Microbotryomycetes_ord_Incertae_sedis,f:Chrysozymaceae
591	OTU358	Lophium arboricola				1	A		mycelia	from canker of bark of Larix decidua (Hernández-Restrepo 2016)	Lophium arboricola	MK159395	100	99	MK159395	100	99	Lophium arboricola	28	1022	0.000102	-	-	-	1	1	4	11	481	Mytilinidiaceae	Mytilinidiales	Pleosporomycetidae	Dothideomycetes	Pezizomycotina	Ascomycota	Fungi	d:Fungi,p:Ascomycota
592	OTU376	Ascomycet sp.					A				Uncultured fungus clone 3980_464	MN902815	100	98	MN902815	100	98	Uncultured fungus clone 3980_464	28	860	8.58e-05	-	-	-	1	6	9	24	291						Ascomycota	Fungi	d:Fungi,p:Ascomycota,c:Dothideomycetes,o:Pleosporales
593	OTU404	Cryptococcus sp.					B	5	basidiomycetous yeast	(Liu2015)	Cryptococcus sp. 9.L31	KU057816	100	99	KU057816	100	99	Cryptococcus sp. 9.L31	28	795	7.93e-05	-	-	-	1	2	4	8	423	Tremellaceae	Tremellales	Incertae sedis	Tremellomycetes	Agaricomycotina	Basidiomycota	Fungi	d:Fungi,p:Basidiomycota,c:Tremellomycetes,o:Tremellales,f:Tremellaceae,g:Cryptococcus
594	OTU417	Fungus sp.									uncultured Fungus	LS452505	95	97	LS452505	95	97	uncultured Fungus	28	731	7.29e-05	-	-	-	1	1	6	41	140							Fungi	d:Fungi,p:Ascomycota,c:Dothideomycetes
595	OTU450	Genolevuria sp.					B		basidiomycetous yeast	Liu 2015	Cryptococcus aff. amylolyticus	KM216348	100	99	MG914776	100	100	Fungal sp. isolate	28	619	6.17e-05	-	-	-	1	3	9	20	122	Bulleraceae	Tremellales	Incertae sedis	Tremellomycetes	Agaricomycotina	Basidiomycota	Fungi	d:Fungi,p:Basidiomycota,c:Tremellomycetes,o:Tremellales,f:Tremellaceae,g:Cryptococcus
596	OTU486	Cryptococcus sp.					B		basidiomycetous yeast	(Liu2015)	uncultured Cryptococcus	LS451545	100	94	KP892128	100	100	Uncultured fungus clone 2170_1277	28	605	6.03e-05	-	-	-	1	3	8	19	197	Tremellaceae	Tremellales	Incertae sedis	Tremellomycetes	Agaricomycotina	Basidiomycota	Fungi	d:Fungi,p:Basidiomycota,c:Tremellomycetes,o:Tremellales,f:Tremellaceae,g:Cryptococcus
597	OTU596	Fungus sp.									Fungal sp. isolate	MG916587	100	100	MG916587	100	100	Fungal sp. isolate	28	328	3.27e-05	-	-	-	1	2	6	18	50							Fungi	d:Fungi,p:Olpidiomycota,c:GS18
598	OTU650	Fusarium sp.				1	A		mycelia		Fusarium sp. isolate 13S034	MT107123	100	100	MT107123	100	100	Fusarium sp. isolate 13S034	28	254	2.53e-05	-	-	-	1	2	4	7	125	Nectriaceae	Hypocreales	Hypocreomycetidae	Sordariomycetes	Pezizomycotina	Ascomycota	Fungi	d:Fungi,p:Ascomycota,c:Sordariomycetes,o:Hypocreales,f:Nectriaceae,g:Gibberella,s:Gibberella_tricincta_SH219674.07FU
599	OTU848	Fungus sp.									Uncultured fungus clone 2168_1056	KP898098	100	92	KP898098	100	92	Uncultured fungus clone 2168_1056	28	167	1.67e-05	-	-	-	1	1	3	7	32							Fungi	d:Fungi,p:Ascomycota
600	OTU846	Basidiomycet sp.					B				Uncultured fungus clone 2170_293	KP891223.1	100	100	KP891223.1	100	100	Uncultured fungus clone 2170_293	28	107	1.07e-05	-	-	-	1	2	3	5	13						Basidiomycota	Fungi	d:Fungi,p:Basidiomycota
601	OTU871	Bensingtonia pseudonaganoensis					B		maybe yeast	class Pucciniomycotina, contains three orders: the Cystobasidiales, the Erythrobasidiales, and the Naohideales.(Bauer et al. 2006)	Bensingtonia pseudonaganoensis	NR_153634.1	100	99	NR_153634.1	100	99	Bensingtonia pseudonaganoensis	28	106	1.06e-05	-	-	-	1	1	3	7	11	Agaricostilbaceae	Agaricostilbales	Incertae sedis	Agaricostilbomycetes	Pucciniomycotina	Basidiomycota	Fungi	d:Fungi,p:Basidiomycota,c:Agaricostilbomycetes,o:Agaricostilbales,f:Kondoaceae,g:Bensingtonia,s:Bensingtonia_pseudonaganoensis_SH197236.07FU
602	OTU1081	Alternaria infectoria	1			1	A		mycelia		Alternaria infectoria	MK801346.1	100	100	MK801346.1	100	100	Alternaria infectoria	28	59	5.88e-06	-	-	-	1	1	1	2	19	Pleosporaceae	Pleosporales	Pleosporomycetidae	Dothideomycetes	Pezizomycotina	Ascomycota	Fungi	d:Fungi,p:Ascomycota,c:Dothideomycetes,o:Pleosporales,f:Pleosporaceae,g:Alternaria,s:Alternaria_hordeicola_SH199531.07FU
603	OTU377										No significant similarity found								27	896	8.94e-05	-	-	-	1	4	13	46	216								d:Fungi,p:Basidiomycota
604	OTU530	Lichenostigmatales sp. A930					A		black yeasts, lichenicolous and rock-inhabiting species	Ertz 2010	Lichenostigmatales sp. A930	MF276908.1	100	99	MN902610.1	100	100	Uncultured fungus 3980	27	386	3.85e-05	-	-	-	1	2	5	9	214							Fungi	d:Fungi,p:Ascomycota,c:Dothideomycetes,o:Botryosphaeriales
605	OTU580							3			No significant similarity found								27	368	3.67e-05	-	-	-	1	3	6	18	79								d:Fungi
606	OTU551	Fungus sp.									Uncultured fungus 3980	MN903073.1	100	100	MN903073.1	100	100	Uncultured fungus 3980	27	364	3.63e-05	-	-	-	1	2	5	12	150							Fungi	d:Fungi,p:Basidiomycota
607	OTU589	Fungus sp.									Uncultured fungus clone 64_NA4_P32_D22	KC965369.1	100	93	KC965369.1	100	93	Uncultured fungus clone 64_NA4_P32_D22	27	361	3.6e-05	-	-	-	1	2	4	15	65							Fungi	d:Fungi
608	OTU608	Basidiomycet sp.					B	1			Uncultured fungus 3980	MN903065.1	100	100	MN903065.1	100	100	Uncultured fungus 3980	27	257	2.56e-05	-	-	-	1	2	4	12	61						Basidiomycota	Fungi	d:Fungi,p:Basidiomycota
609	OTU702	Myriangiales sp.					A		mycelia	Petch 1946	Uncultured Myriangiales	KX403744.1	100	99	KX403744.1	100	99	Uncultured Myriangiales	27	181	1.81e-05	-	-	-	1	2	4	8	29		Myriangiales	Dothideomycetidae	Dothideomycetes	Pezizomycotina	Ascomycota	Fungi	d:Fungi,p:Ascomycota,c:Dothideomycetes,o:Myriangiales,f:Myriangiaceae,g:Myriangium
610	OTU1233	Ascomycet sp.					A				Uncultured fungus isolate OTU2150	MN152708.1	91	84	MN152708.1	91	84	Uncultured fungus isolate OTU2150	27	179	1.79e-05	-	-	-	1	2	3	12	37						Ascomycota	Fungi	d:Fungi,p:Ascomycota,c:Sordariomycetes,o:Hypocreales
611	OTU749	Microbotryomycetes sp.					B		maybe yeast	class of Pucciniomycotina, containes four orders: the Heterogastridiales, the Leucosporidiales, the Microbotryales, and the Sporidiobolales (Bauer et al. 2006)	Uncultured Microbotryomycetes	LR136139.1	100	100	LR136139.1	100	100	Uncultured Microbotryomycetes	27	171	1.71e-05	-	-	-	1	2	3	7	44				Microbotryomycetes	Pucciniomycotina	Basidiomycota	Fungi	d:Fungi,p:Basidiomycota
612	OTU697	Physcia sp.					A	5	lichenized fungi	Schwielenflechte	Physcia cf. adscendens	MN654547.1	100	100	MN654547.1	100	100	Physcia cf. adscendens	27	157	1.57e-05	-	-	-	1	2	3	7	49	Physciaceae	Caliciales	Lecanoromycetidae	Lecanoromycetes	Pezizomycotina	Ascomycota	Fungi	d:Fungi,p:Ascomycota,c:Lecanoromycetes,o:Caliciales,f:Physciaceae,g:Physcia,s:Physcia_adscendens_SH181746.07FU
613	OTU714	Botryosphaeriales sp.					A	0	mycelia		Botryosphaeriales sp. 3 IP-2014	KM216350.1	100	99	KM216350.1	100	99	Botryosphaeriales sp. 3 IP-2014	27	146	1.46e-05	-	-	-	1	2	3	9	20		Botryosphaeriales	Incertae sedis	Dothideomycetes	Pezizomycotina	Ascomycota	Fungi	d:Fungi,p:Ascomycota,c:Dothideomycetes,o:Botryosphaeriales
614	OTU756	Septobasidium sp.					B		basidiomycetous yeast in culture, but also hyphae	association with scale insects (Coccoidea) (Henk)	Antrodia serpens	MG231455.1	100	93	MG231816.1	100	93	Septobasidium pallidum	27	128	1.28e-05	-	-	-	1	2	3	7	16	Septobasidiaceae	Septobasidiales	Incertae sedis	Pucciniomycetes	Pucciniomycotina	Basidiomycota	Fungi	d:Fungi,p:Basidiomycota,c:Pucciniomycetes,o:Septobasidiales,f:Septobasidiaceae,g:Septobasidium,s:Septobasidium_pallidum_SH029167.07FU
615	OTU1082	Rhizoplaca sp.					A		lichenized fungi	lichenized fungi in the family Lecanoraceae,	Rhizoplaca parilis	KU934711.1	100	91	MN764257.1	100	91	Rhizoplaca haydenii	27	126	1.26e-05	-	-	-	1	2	5	6	12	Lecanoraceae	Lecanorales	Lecanoromycetidae	Lecanoromycetes	Pezizomycotina	Ascomycota	Fungi	d:Fungi,p:Ascomycota,c:Lecanoromycetes,o:Lecanorales,f:Lecanoraceae
616	OTU923	Fungus sp.									Uncultured fungus 454_658	KM494059.1	100	96	KM494059.1	100	96	Uncultured fungus 454_658	27	112	1.12e-05	-	-	-	1	1	3	6	12							Fungi	d:Fungi
617	OTU902	Fungus sp.									Uncultured fungus 3980	MN902672.1	100	95	MN902672.1	100	95	Uncultured fungus 3980	27	104	1.04e-05	-	-	-	1	1	2	5	20							Fungi	d:Fungi
618	OTU868	Fungus sp.									Uncultured fungus 3980	MN902672.1	98	99	MN902672.1	98	99	Uncultured fungus 3980	27	90	8.98e-06	-	-	-	1	1	2	4	13							Fungi	d:Fungi,p:Ascomycota
619	OTU496	Fungus sp.									Uncultured fungus 3980	MN903331.1	100	100	MN903331.1	100	100	Uncultured fungus 3980	26	515	5.14e-05	-	-	-	1	2	4	7	254							Fungi	d:Fungi
620	OTU600	Genolevuria amylolytica					B		basidiomycetous yeast	Liu 2015	Cryptococcus aff. amylolyticus	KM216348.1	100	99	MG828080.1	100	99	Uncultured fungus 2185	26	319	3.18e-05	-	-	-	1	3	9	18	49	Bulleraceae	Tremellales	Incertae sedis	Tremellomycetes	Agaricomycotina	Basidiomycota	Fungi	d:Fungi,p:Basidiomycota,c:Tremellomycetes,o:Tremellales,f:Tremellaceae,g:Cryptococcus
621	OTU663	Exobasidium arescens				1	B	5	colonies without hyphae only with single-celled conidia	host-specific plant pathogene, Exobasidium leaf and fruit spot of blueberry (Brewer 2014)	Exobasidium arescens	FJ896135.1	99	98	MG914719.1	99	99	Fungal sp.	26	234	2.33e-05	-	-	-	1	1	3	8	89	Exobasidiaceae	Exobasidiales	Exobasidiomycetidae	Exobasidiomycetes	Ustilaginomycotina	Basidiomycota	Fungi	d:Fungi,p:Basidiomycota,c:Exobasidiomycetes,o:Exobasidiales,f:Exobasidiaceae,g:Exobasidium,s:Exobasidium_arescens_SH211818.07FU
622	OTU668	Fungus sp.									Uncultured fungus 2054	MF570485.1	27	93	MF570485.1	27	93	Uncultured fungus 2054	26	210	2.09e-05	-	-	-	1	3	5	12	31							Fungi	d:Fungi,p:Basidiomycota
623	OTU709	Phaeosphaeria sp.					A		mycelia	(Zhang 2019)	Phaeosphaeria nardi strain CBS 304.71	MH860136.1	100	99	KP897935.1	98	100	Uncultured fungus 2168	26	166	1.66e-05	-	-	-	1	1	4	8	22	Phaeosphaeriaceae	Pleosporales	Pleosporomycetidae	Dothideomycetes	Pezizomycotina	Ascomycota	Fungi	d:Fungi,p:Ascomycota
624	OTU715	Vishniacozyma carnescens					B		basidiomycetous yeast	(Liu2015)	Vishniacozyma carnescens	MN922485.1	100	100	MN922485.1	100	100	Vishniacozyma carnescens	26	163	1.63e-05	-	-	-	1	2	5	8	19	Bulleribasidiaceae	Tremellales	Incertae sedis	Tremellomycetes	Agaricomycotina	Basidiomycota	Fungi	d:Fungi,p:Basidiomycota,c:Tremellomycetes,o:Tremellales,f:Bulleribasidiaceae,g:Vishniacozyma,s:Vishniacozyma_carnescens_SH181629.07FU
625	OTU851	Dothideomycetes sp.					A				Uncultured Dothideomycetes	LT995871.1	100	97	LT995871.1	100	97	Uncultured Dothideomycetes	26	151	1.51e-05	-	-	-	1	1	3	6	22				Dothideomycetes	Pezizomycotina	Ascomycota	Fungi	d:Fungi
626	OTU771	Fungus sp.									Uncultured fungus clone OTU_R428	MF976225.1	100	99	MF976225.1	100	99	Uncultured fungus clone OTU_R428	26	121	1.21e-05	-	-	-	1	2	4	6	16							Fungi	d:Fungi,p:Ascomycota
627	OTU1010	Fungus sp.									Uncultured fungus 3980	MN903852.1	100	84	MN903852.1	100	84	Uncultured fungus 3980	26	110	1.1e-05	-	-	-	1	2	3	7	12							Fungi	d:Fungi
628	OTU138	Ceratobasidium sp.					B		mycelia		Uncultured Ceratobasidium	FM866376	100	91	MN903389.1	100	99	Uncultured fungus 3980	25	7126	0.000711	-	-	-	1	1	2	24	2353	Ceratobasidiaceae	Cantharellales	Incertae sedis	Agaricomycetes	Agaricomycotina	Basidiomycota	Fungi	d:Fungi,p:Basidiomycota,c:Agaricomycetes,o:Cantharellales,f:Ceratobasidiaceae
629	OTU159	Ceratobasidium sp.					B		mycelia		Uncultured Ceratobasidium	FM866376	100	91	MN903389	100	99	Uncultured fungus clone 3980_1625	25	5636	0.000562	-	-	-	1	2	4	92	2944	Ceratobasidiaceae	Cantharellales	Incertae sedis	Agaricomycetes	Agaricomycotina	Basidiomycota	Fungi	d:Fungi,p:Basidiomycota,c:Agaricomycetes,o:Cantharellales,f:Ceratobasidiaceae
630	OTU482	Cystobasidiomycetes sp.					B		maybe yeast	class Pucciniomycotina, contains three orders: the Cystobasidiales, the Erythrobasidiales, and the Naohideales.(Bauer et al. 2006)	Uncultured Cystobasidiomycetes	MN654823.1	100	98	MN654823.1	100	98	Uncultured Cystobasidiomycetes	25	526	5.25e-05	-	-	-	1	3	6	20	158				Cystobasidiomycetes	Pucciniomycotina	Basidiomycota	Fungi	d:Fungi,p:Basidiomycota
631	OTU513	Heterogastridiales sp.					B		maybe yeast	OberWinkler und Bauer 1990 Mycologia 82 (1), 1990	Colacogloea sp.	LT548264.1	89	86	KP892278.1	100	100	Uncultured fungus 2170	25	504	5.03e-05	-	-	-	1	2	6	16	154		Heterogastridiales	Incertae sedis	Microbotryomycetes	Pucciniomycotina	Basidiomycota	Fungi	d:Fungi,p:Basidiomycota,c:Microbotryomycetes
632	OTU577	Pezizomycotina sp.					A				Orbiliaceae sp.	MN151404.1	50	88	MN151404.1	50	88	Orbiliaceae sp.	25	446	4.45e-05	-	-	-	1	3	6	20	98					Pezizomycotina	Ascomycota	Fungi	d:Fungi
633	OTU613	Fungus sp.									Uncultured fungus 2168	KP897850.1	100	97	KP897850.1	100	97	Uncultured fungus 2168	25	234	2.33e-05	-	-	-	1	1	3	5	97							Fungi	d:Fungi
634	OTU646	Fungus sp.									Uncultured fungus 3980	MN902792.1	100	100	MN902792.1	100	100	Uncultured fungus 3980	25	220	2.19e-05	-	-	-	1	2	5	11	48							Fungi	d:Fungi,p:Basidiomycota,c:Microbotryomycetes,o:Sporidiobolales,f:Sporidiobolaceae,g:Sporobolomyces
635	OTU677	Fungus sp.									Uncultured fungus	AM999625.1	100	100	MG916087.1	100	100	Fungal sp.	25	211	2.1e-05	-	-	-	1	2	5	12	56							Fungi	d:Fungi,p:Chytridiomycota
636	OTU717										No significant similarity found								25	148	1.48e-05	-	-	-	1	1	5	8	23							Fungi	d:Fungi
637	OTU712	Capronia sp.				1	A		mycelia	Sánchez 2019	Capronia sp.	EU139136.1	100	94	KP897762.1	100	99	Uncultured fungus 2168	25	147	1.47e-05	-	-	-	1	2	3	7	44	Herpotrichiellaceae	Chaetothyriales	Chaetothyriomycetidae	Eurotiomycetes	Pezizomycotina	Ascomycota	Fungi	d:Fungi,p:Ascomycota,c:Eurotiomycetes,o:Chaetothyriales,f:Herpotrichiellaceae,g:Capronia
638	OTU882	Fungus sp.									Uncultured fungus 3980	MN902825.1	100	100	MN902825.1	100	100	Uncultured fungus 3980	25	147	1.47e-05	-	-	-	1	1	3	7	27							Fungi	d:Fungi,p:Ascomycota
639	OTU721										No significant similarity found								25	142	1.42e-05	-	-	-	1	2	3	5	49							Fungi	d:Fungi
640	OTU748	Fungus sp.									Uncultured fungus 3980	MN903865.1	88	88	MN903865.1	88	88	Uncultured fungus 3980	25	136	1.36e-05	-	-	-	1	1	3	6	27							Fungi	d:Fungi
641	OTU1141	Sordariomycetes sp.					A				Sordariomycetes sp.	KP992080	100	99	MH374415.1	100	100	Fungal sp. strain F312	25	99	9.87e-06	-	-	-	1	1	3	5	18				Sordariomycetes	Pezizomycotina	Ascomycota	Fungi	d:Fungi,p:Ascomycota,c:Sordariomycetes
642	OTU931	Cystobasidiopsis nirenbergiae					B		mycelia	isolated from soil in Niedersachsen, (Bauer et al. 2009)	Cystobasidiopsis nirenbergiae	NR_158377.1	89	86	MN902792.1	100	100	Uncultured fungus 3980	25	96	9.57e-06	-	-	-	1	2	4	6	8	Incertae sedis	Incertae sedis	Incertae sedis	Agaricostilbomycetes	Pucciniomycotina	Basidiomycota	Fungi	d:Fungi,p:Basidiomycota,c:Microbotryomycetes,o:Sporidiobolales,f:Sporidiobolaceae
643	OTU903	Coprinellus sp.	1		1		B		mycelia		Coprinellus micaceus	MN861468.1	100	100	MN905895.1	100	100	Coprinellus sp.	25	91	9.08e-06	-	-	-	1	2	3	4	19	Psathyrellaceae	Agaricales	Agaricomycetidae	Agaricomycetes	Agaricomycotina	Basidiomycota	Fungi	d:Fungi,p:Basidiomycota,c:Agaricomycetes,o:Agaricales,f:Psathyrellaceae,g:Coprinellus,s:Coprinellus_micaceus_SH220349.07FU
644	OTU864	Fungus sp.									Uncultured fungus OTU743	MN151934.1	99	95	MN151934.1	99	95	Uncultured fungus OTU743	25	87	8.68e-06	-	-	-	1	1	2	4	15							Fungi	d:Fungi
645	OTU884	Sporobolomyces sp.					B		basidiomycetous yeast	Liu 2015	Sporobolomyces sp.	AY313066.1	100	78	MN902525.1	100	98	Uncultured fungus 3980	25	80	7.98e-06	-	-	-	1	1	2	5	12	Sporobolomycetaceae	Sporidiobolales	Incertae sedis	Microbotryomycetes	Pucciniomycotina	Basidiomycota	Fungi	d:Fungi,p:Basidiomycota,c:Agaricostilbomycetes,o:Agaricostilbales
646	OTU259	Powellomyces sp.					Ch		mycelia	Longcore et al. 2011: soil-inhabiting chytrids, Spizellomycetales	Powellomyces sp. DAOM 226231	JN943807	100	100	MN902841	100	100	Uncultured fungus 3980	24	2146	0.000214	-	-	-	1	3	8	32	1210	Powellomycetaceae	Spizellomycetales	Chytridiomycetidae	Chytridiomycetes	Chytridiomycotina	Chytridiomycota	Fungi	d:Fungi,p:Chytridiomycota,c:Spizellomycetes,o:Spizellomycetales,f:Powellomycetaceae,g:Powellomyces
647	OTU345	Fungus sp.									Uncultured fungus 3980	MN902804	100	92	MN902804	100	92	Uncultured fungus 3980	24	1182	0.000118	-	-	-	1	2	4	30	506							Fungi	d:Fungi
648	OTU356	Ascomycet sp.					A				Uncultured fungus 3980	MN902815	100	100	MN902815	100	100	Uncultured fungus 3980	24	989	9.86e-05	-	-	-	1	2	5	32	385						Ascomycota	Fungi	d:Fungi,p:Ascomycota,c:Dothideomycetes,o:Pleosporales
649	OTU385	Rhodosporidiobolus colostri					B		basidiomycetous yeast	Liu 2015	Rhodosporidiobolus colostri	NR_155730.1	100	100	MN902412.1	100	100	Uncultured fungus 3980	24	899	8.97e-05	-	-	-	1	2	4	11	644	Sporidiobolaceae	Sporidiobolales	Incertae sedis	Microbotryomycetes	Pucciniomycotina	Basidiomycota	Fungi	d:Fungi,p:Basidiomycota,c:Microbotryomycetes,o:Sporidiobolales,f:Sporidiobolaceae,g:Rhodosporidiobolus,s:Rhodosporidiobolus_colostri_SH194503.07FU
650	OTU444	Bannozyma arctica					B		basidiomycetous yeast	Wang et al. 2015	Bannozyma arctica	NR_153630.1	94	84	KY322603.1	100	100	Fungal sp.	24	702	7e-05	-	-	-	1	2	5	17	365	Chrysozymaceae	Incertae sedis	Incertae sedis	Microbotryomycetes	Pucciniomycotina	Basidiomycota	Fungi	d:Fungi,p:Basidiomycota,c:Microbotryomycetes
651	OTU539	Myriangiaceae sp.					A		mycelia	Petch 1946	Myriangium hispanicum strain CBS 247.33	MH855426.1	92	95	MH855426.1	92	95	Myriangium hispanicum strain CBS 247.33	24	424	4.23e-05	-	-	-	1	1	4	12	155	Myriangiaceae	Myriangiales	Dothideomycetidae	Dothideomycetes	Pezizomycotina	Ascomycota	Fungi	d:Fungi,p:Ascomycota
652	OTU603	Fungus sp.									Uncultured fungus 2168	KP897400.1	100	100	KP897400.1	100	100	Uncultured fungus 2168	24	307	3.06e-05	-	-	-	1	3	9	21	46							Fungi	d:Fungi
653	OTU644	Fungus sp.						2			Uncultured fungus 2168	KP897400.1	98	96	KP897400.1	98	96	Uncultured fungus 2168	24	235	2.34e-05	-	-	-	1	2	6	13	51							Fungi	d:Fungi
654	OTU766										No significant similarity found								24	182	1.82e-05	-	-	-	1	2	6	11	30								d:Fungi
655	OTU700	Fungus sp.									Uncultured fungus clone FMOTU_4797	KU062241.1	100	100	KU062241.1	100	100	Uncultured fungus clone FMOTU_4797	24	161	1.61e-05	-	-	-	1	3	5	7	27							Fungi	d:Fungi
656	OTU719	Capnodiales sp.					A		mycelia	Rußtaupilzartige, mostly on surfaces ofs twigs and leaves	Uncultured Capnodiales	LN910852.1	94	86	MG915399.1	100	100	Fungal sp.	24	158	1.58e-05	-	-	-	1	3	4	9	26		Capnodiales	Dothideomycetidae	Dothideomycetes	Pezizomycotina	Ascomycota	Fungi	d:Fungi
657	OTU733	Absconditella rubra					A		lichenized fungi		Absconditella rubra	KT454800.1	93	86	MG916666.1	94	92	Fungal sp.	24	144	1.44e-05	-	-	-	1	2	6	8	15	Stictidaceae	Ostropales	Ostropomycetidae	Lecanoromycetes	Pezizomycotina	Ascomycota	Fungi	d:Fungi,p:Ascomycota,c:Lecanoromycetes,o:Ostropales,f:Stictidaceae,g:Absconditella,s:Absconditella_rubra_SH522254.07FU
658	OTU757	Capnodiales sp.					A		mycelia	Rußtaupilzartige, mostly on surfaces ofs twigs and leaves	Uncultured Capnodiales	JF691110.1	100	97	MG914831.1	100	100	Fungal sp.	24	125	1.25e-05	-	-	-	1	2	4	6	28		Capnodiales	Dothideomycetidae	Dothideomycetes	Pezizomycotina	Ascomycota	Fungi	d:Fungi,p:Ascomycota,c:Dothideomycetes,o:Capnodiales
659	OTU1001	Fungus sp.									Uncultured fungus clone 99_NA9_P32_M24	KC965839.1	83	88	KC965839.1	83	88	Uncultured fungus clone 99_NA9_P32_M24	24	124	1.24e-05	-	-	-	1	2	4	8	14							Fungi	d:Fungi
660	OTU760	Botryosphaeriales sp.					A		mycelia		Botryosphaeriales sp.	KM216350.1	97	99	KM216350.1	97	99	Botryosphaeriales sp.	24	124	1.24e-05	-	-	-	1	1	3	9	20		Botryosphaeriales	Incertae sedis	Dothideomycetes	Pezizomycotina	Ascomycota	Fungi	d:Fungi,p:Ascomycota,c:Dothideomycetes,o:Botryosphaeriales
661	OTU922	Capnobotryella sp.					A		black yeast	Crous et al. 2007	Uncultured Capnobotryella	KF983527.1	100	99	MF487059.1	100	99	Uncultured Pezizales	24	83	8.28e-06	-	-	-	1	1	3	6	8	Incertae sedis	Capnodiales	Dothideomycetidae	Dothideomycetes	Pezizomycotina	Ascomycota	Fungi	d:Fungi,p:Ascomycota,c:Dothideomycetes,o:Capnodiales,f:Capnodiales_fam_Incertae_sedis,g:Arthrocatena,s:Arthrocatena_tenebrio_SH200603.07FU
662	OTU967	Fungus sp.									Uncultured fungus 3980	MN902657.1	100	100	MN902657.1	100	100	Uncultured fungus 3980	24	83	8.28e-06	-	-	-	1	1	3	5	10							Fungi	d:Fungi
663	OTU932	Colacogloea sp.					B		basidiomycetous yeast	Wang et al. 2015	Colacogloea sp.	LN875183.1	97	84	LN875183.1	97	84	Colacogloea sp.	24	73	7.28e-06	-	-	-	1	1	2	4	8	Heterogastridiaceae	Heterogastridiales	Incertae sedis	Microbotryomycetes	Pucciniomycotina	Basidiomycota	Fungi	d:Fungi,p:Basidiomycota,c:Microbotryomycetes
664	OTU117	Peniophora sp.	1		1		B	4	mycelia	wood-decay, WRF	Peniophora sp.	MN944414.1	100	88	MN944414.1	100	99	Uncultured fungus 3980	23	8573	0.000855	-	-	-	1	1	2	3	8074							Fungi	d:Fungi,p:Ascomycota
665	OTU493	Ascomycet sp.					A				Ascomycota sp.	KY589503.1	100	98	KY589503.1	100	98	Ascomycota sp.	23	540	5.39e-05	-	-	-	1	1	3	13	259						Ascomycota	Fungi	d:Fungi,p:Ascomycota
666	OTU607										No significant similarity found								23	339	3.38e-05	-	-	-	1	1	4	14	156								d:Fungi,p:Ascomycota
667	OTU571	Fusicladium cordae					A		mycelia	Kokoul 2010,colonising pine litter needles	Fusicladium cordae	MH861540.1	100	100	MN902770.1	100	100	Uncultured fungus 3980	23	336	3.35e-05	-	-	-	1	2	4	15	152	Venturiaceae	Venturiales	Pleosporomycetidae	Dothideomycetes	Pezizomycotina	Ascomycota	Fungi	d:Fungi,p:Ascomycota,c:Dothideomycetes,o:Venturiales,f:Sympoventuriaceae,g:Fusicladium,s:Fusicladium_cordae_SH213868.07FU
668	OTU614	Basidiomycet sp.					B				Uncultured fungus 3980	MN903252.1	100	100	MN903252.1	100	100	Uncultured fungus 3980	23	236	2.35e-05	-	-	-	1	1	7	18	38						Basidiomycota	Fungi	d:Fungi,p:Basidiomycota,c:Tremellomycetes,o:Tremellales
669	OTU633	Paraleptosphaeria praetermissa					A		mycelia	on a dead, cut bramble stem (Rubus fruticosus)	Paraleptosphaeria praetermissa	JF740241.1	100	100	JF740241.1	100	100	Paraleptosphaeria praetermissa strain CBS 114591	23	230	2.29e-05	-	-	-	1	3	9	16	31	Leptosphaeriaceae	Pleosporales	Pleosporomycetidae	Dothideomycetes	Pezizomycotina	Ascomycota	Fungi	d:Fungi,p:Ascomycota,c:Dothideomycetes
670	OTU688	Fusicladium ramoconidii					A		mycelia	isolated from needle of Pinus sp. (Pinaceae) (Crous & Schubert et al 2007), colonising pine litter needles Kokoul 2010	Fusicladium ramoconidii	MH861516.1	98	98	MH861516.1	98	98	Fusicladium ramoconidii	23	224	2.23e-05	-	-	-	1	1	5	12	79	Venturiaceae	Venturiales	Pleosporomycetidae	Dothideomycetes	Pezizomycotina	Ascomycota	Fungi	d:Fungi,p:Ascomycota,c:Dothideomycetes,o:Venturiales,f:Sympoventuriaceae,g:Fusicladium,s:Fusicladium_cordae_SH213868.07FU
671	OTU641	Fungus sp.									Uncultured fungus	MF976225.1	98	99	MF976225.1	98	99	Uncultured fungus	23	200	1.99e-05	-	-	-	1	1	3	6	87							Fungi	d:Fungi,p:Ascomycota
672	OTU909	Fusarium sp.				1	A		mycelia		Uncultured Fusarium	LR587423.1	100	100	LR587423.1	100	100	Uncultured Fusarium	23	160	1.6e-05	-	-	-	1	2	5	10	31	Nectriaceae	Hypocreales	Hypocreomycetidae	Sordariomycetes	Pezizomycotina	Ascomycota	Fungi	d:Fungi,p:Ascomycota,c:Sordariomycetes,o:Hypocreales,f:Nectriaceae
673	OTU724							5			No significant similarity found								23	159	1.59e-05	-	-	-	1	2	5	8	33								d:Fungi,p:Ascomycota
674	OTU865	Basidiomycet sp.					B				Uncultured Basidiomycota	KM624606.1	100	99	MN903560.1	100	99	Uncultured fungus 3980	23	128	1.28e-05	-	-	-	1	3	5	9	16						Basidiomycota	Fungi	d:Fungi,p:Basidiomycota
675	OTU796	Capnodiales sp.					A		mycelia	Rußtaupilzartige, mostly on surfaces ofs twigs and leaves	Uncultured Capnodiales	LS452071.1	100	100	KP897369.1	100	90	Uncultured fungus 2168	23	121	1.21e-05	-	-	-	1	2	3	6	22		Capnodiales	Dothideomycetidae	Dothideomycetes	Pezizomycotina	Ascomycota	Fungi	d:Fungi,p:Ascomycota,c:Dothideomycetes,o:Capnodiales
676	OTU803	Myriangiales sp.					A		mycelia	Petch 1946	Myriangium duriaei	MH855793.1	100	94	KU539161.1	100	100	Uncultured fungus 6318	23	112	1.12e-05	-	-	-	1	2	3	7	17		Myriangiales	Dothideomycetidae	Dothideomycetes	Pezizomycotina	Ascomycota	Fungi	d:Fungi,p:Ascomycota,c:Dothideomycetes,o:Myriangiales
677	OTU872	Fungus sp.									Uncultured fungus 3980	MN903123.1	100	99	MN903123.1	100	99	Uncultured fungus 3980	23	102	1.02e-05	-	-	-	1	2	3	4	21							Fungi	d:Fungi,p:Ascomycota
678	OTU907	Cystobasidiomycetes sp.					B		maybe yeast	class Pucciniomycotina, contains three orders: the Cystobasidiales, the Erythrobasidiales, and the Naohideales.(Bauer et al. 2006)	Uncultured Cystobasidiomycetes	MN654849.1	100	92	MN654849.1	100	92	Uncultured Cystobasidiomycetes	23	101	1.01e-05	-	-	-	1	1	2	7	24				Cystobasidiomycetes	Pucciniomycotina	Basidiomycota	Fungi	d:Fungi,p:Basidiomycota
679	OTU949	Fungus sp.									Uncultured fungus 3980	MN902990.1	100	99	MN902990.1	100	99	Uncultured fungus 3980	23	81	8.08e-06	-	-	-	1	1	2	4	17							Fungi	d:Fungi,p:Ascomycota
680	OTU1074	Fungus sp.									Uncultured fungus 3980	MN903824.1	100	100	MN903824.1	100	100	Uncultured fungus 3980	23	78	7.78e-06	-	-	-	1	1	2	6	13							Fungi	d:Fungi
681	OTU1135	Bensingtonia sp.					B		basidiomycetous yeast	Wang et al. 2015	Bensingtonia bomiensis	NR_154875.1	85	90	MG828211.1	75	95	Uncultured fungus 2185	23	71	7.08e-06	-	-	-	1	1	2	4	8	Agaricostilbaceae	Agaricostilbales	Incertae sedis	Agaricostilbomycetes	Pucciniomycotina	Basidiomycota	Fungi	d:Fungi,p:Basidiomycota,c:Agaricostilbomycetes,o:Agaricostilbales,f:Kondoaceae,g:Bensingtonia
682	OTU1078	Serpula himantioides			1		B		mycelia	wood-decay, BRF	Serpula himantioides	MH855789.1	100	100	MN903094.1	100	100	Uncultured fungus 3980	23	69	6.88e-06	-	-	-	1	2	3	4	7	Serpulaceae	Boletales	Agaricomycetidae	Agaricomycetes	Agaricomycotina	Basidiomycota	Fungi	d:Fungi,p:Basidiomycota,c:Agaricomycetes,o:Boletales,f:Serpulaceae,g:Serpula,s:Serpula_himantioides_SH196842.07FU
683	OTU939	Fungus sp.									Uncultured fungus 3980	MN903750.1	100	99	MN903750.1	100	99	Uncultured fungus 3980	23	65	6.48e-06	-	-	-	1	1	2	3	17							Fungi	d:Fungi,p:Ascomycota,c:Lecanoromycetes,o:Lecanorales
684	OTU1113	Fungus sp.									Uncultured fungus 3980	MN902657.1	100	99	MN902657.1	100	99	Uncultured fungus 3980	23	60	5.98e-06	-	-	-	1	1	2	4	6							Fungi	d:Fungi
685	OTU1229	Fungus sp.									Uncultured fungus 3980	MN903420.1	95	95	MN903420.1	95	95	Uncultured fungus 3980	23	40	3.99e-06	-	-	-	1	1	2	2	5							Fungi	d:Fungi
686	OTU344	Lophium arboricola				1	A		mycelia	from canker of bark of Larix decidua (Hernández-Restrepo 2016)	Lophium arboricola strain 16H107	MK159395	100	97	MN902500.1	100	97	Uncultured fungus clone 3980_169	22	1104	0.00011	-	-	-	1	2	4	13	853	Mytilinidiaceae	Mytilinidiales	Pleosporomycetidae	Dothideomycetes	Pezizomycotina	Ascomycota	Fungi	d:Fungi,p:Ascomycota
687	OTU411	Tremella encephala					B		basidiomycetous yeast, dimorphic also producing hyphae	mycoparasitic	Tremella encephala	KU680964.1	100	100	KY037858.1	100	100	Naematelia encephala	22	802	8e-05	-	-	-	1	2	5	18	477	Tremellaceae	Tremellales	Incertae sedis	Tremellomycetes	Agaricomycotina	Basidiomycota	Fungi	d:Fungi,p:Basidiomycota,c:Tremellomycetes,o:Tremellales
688	OTU518	Tremellales sp.					B		basidiomycetous yeast, dimorphic also producing hyphae		Uncultured Tremellales OTU_1838	KX403096.1	94	96	MG828266.1	100	100	Uncultured fungus 2185	22	440	4.39e-05	-	-	-	1	2	4	8	212		Tremellales	Incertae sedis	Tremellomycetes	Agaricomycotina	Basidiomycota	Fungi	d:Fungi
689	OTU590	Cystobasidium sp.					B		basidiomycetous yeast	Yurkov et al. 2015	Cystobasidium slooffiae	MK336461.1	92	85	KX194959.1	92	85	Uncultured fungus 2538	22	301	3e-05	-	-	-	1	1	5	14	126	Cystobasidiaceae	Cystobasidiales	Incertae sedis	Cystobasidiomycetes	Pucciniomycotina	Basidiomycota	Fungi	d:Fungi,p:Basidiomycota
690	OTU1209	Fungus sp.									Uncultured fungus 2185	MG827810.1	100	99	MG827810.1	100	99	Uncultured fungus 2185	22	229	2.28e-05	-	-	-	1	4	8	12	40							Fungi	d:Fungi
691	OTU678	Fungus sp.									Uncultured fungus 3980	MN902909.1	100	100	MN902909.1	100	100	Uncultured fungus 3980	22	189	1.88e-05	-	-	-	1	3	5	10	54							Fungi	d:Fungi,p:Ascomycota,c:Taphrinomycetes,o:Taphrinales,f:Taphrinaceae
692	OTU704	Orbilia polyspora					A		mycelia	Knopfbecherchen	Orbilia polyspora	MK473391.1	79	87	MN902580.1	100	99	Uncultured fungus 3980	22	162	1.62e-05	-	-	-	1	2	6	8	34	Orbiliaceae	Orbiliales	Orbiliomycetidae	Orbiliomycetes	Pezizomycotina	Ascomycota	Fungi	d:Fungi,p:Ascomycota,c:Orbiliomycetes,o:Orbiliales,f:Orbiliaceae,g:Orbilia
693	OTU729	Bannozyma sp.	?				B		basidiomycetous yeast	Wang et al. 2015	Bannozyma sp.	MN128415.1	100	99	MG827717.1	100	100	Uncultured fungus 2185	22	156	1.56e-05	-	-	-	1	2	3	7	50	Chrysozymaceae	Incertae sedis	Incertae sedis	Microbotryomycetes	Pucciniomycotina	Basidiomycota	Fungi	d:Fungi,p:Basidiomycota,c:Tremellomycetes
694	OTU752	Fungus sp.									Uncultured fungus 3980	MN903123.1	100	100	MN903123.1	100	100	Uncultured fungus 3980	22	145	1.45e-05	-	-	-	1	2	5	9	23							Fungi	d:Fungi,p:Ascomycota
695	OTU755	Kondoa sp.	?				B	5	basidiomycetous yeast	Wang et al. 2015	Kondoa sp.	MK050356.1	100	100	MK050356.1	100	100	Kondoa sp.	22	140	1.4e-05	-	-	-	1	1	4	9	30	Agaricostilbaceae	Agaricostilbales	Incertae sedis	Agaricostilbomycetes	Pucciniomycotina	Basidiomycota	Fungi	d:Fungi,p:Basidiomycota
696	OTU1037	Fungus sp.									Uncultured fungus 3980	MN903061.1	100	100	MN903061.1	100	100	Uncultured fungus 3980	22	139	1.39e-05	-	-	-	1	3	5	8	18							Fungi	d:Fungi
697	OTU738	Pezizomycotina sp.					A				Pezizomycotina sp.	KF227874.1	98	99	KX195121.1	100	100	Uncultured fungus 2700	22	138	1.38e-05	-	-	-	1	1	3	7	45					Pezizomycotina	Ascomycota	Fungi	d:Fungi,p:Ascomycota
698	OTU763	Fungus sp.									Uncultured fungus 3980	MN903594.1	100	99	MN903594.1	100	99	Uncultured fungus 3980	22	135	1.35e-05	-	-	-	1	3	4	7	21							Fungi	d:Fungi
699	OTU878	Hormonema sp.					A		blach yeast-like	DSF	Hormonema carpetanum	MK907726.1	100	99	MK794460.1	100	99	Dothioraceae sp.	22	130	1.3e-05	-	-	-	1	2	3	4	46	Dothioraceae	Dothideales	Dothideomycetidae	Dothideomycetes	Pezizomycotina	Ascomycota	Fungi	d:Fungi
700	OTU777	Exobasidium sp.				1	B		colonies without hyphae only with single-celled conidia	host-specific plant pathogene, Exobasidium leaf and fruit spot of blueberry (Brewer 2014)	Exobasidium bisporum	AB180364	87	99	MN902499.1	100	100	Uncultured fungus clone 3980_136	22	119	1.19e-05	-	-	-	1	2	4	9	16	Exobasidiaceae	Exobasidiales	Exobasidiomycetidae	Exobasidiomycetes	Ustilaginomycotina	Basidiomycota	Fungi	d:Fungi,p:Basidiomycota,c:Exobasidiomycetes,o:Exobasidiales,f:Exobasidiaceae,g:Exobasidium,s:Exobasidium_pieridis-ovalifoliae_SH017744.07FU
701	OTU940	Microstroma sp.				1	B		basidiomycetous yeast	In culture Microstroma grows as a yeast. This organism is a plant pathogen, and is common on leaves of Juglans and Carya.	Microstroma album	MH720218.1	100	99.6	KX194235.1	100	100	Uncultured fungus clone 1814	22	113	1.13e-05	-	-	-	1	2	3	6	26	Microstromataceae	Microstromatales	Exobasidiomycetidae	Exobasidiomycetes	Ustilaginomycotina	Basidiomycota	Fungi	d:Fungi,p:Basidiomycota,c:Exobasidiomycetes,o:Microstromatales
702	OTU834	Fungus sp.									Uncultured fungus clone 2168_493	KP897563	100	100	KP897563	100	100	Uncultured fungus clone 2168_493	22	106	1.06e-05	-	-	-	1	2	4	8	17							Fungi	d:Fungi
703	OTU839	Fungus sp.									Uncultured fungus clone 3980_599	MN902872	100	100	MN902872	100	100	Uncultured fungus clone 3980_599	22	101	1.01e-05	-	-	-	1	1	3	5	23							Fungi	d:Fungi,p:Ascomycota,c:Lecanoromycetes
704	OTU808	Lophiostoma sp.					A		mycelia		Lophiostoma fuckelii culture-collection CBS:113432	EU552139	100	99.35	LS451495.1	100	99.35	uncultured Fungus genomic DNA sequence contains ITS2	22	100	9.97e-06	-	-	-	1	2	5	7	10	Lophiostomataceae	Pleosporales	Pleosporomycetidae	Dothideomycetes	Pezizomycotina	Ascomycota	Fungi	d:Fungi,p:Ascomycota,c:Dothideomycetes,o:Pleosporales,f:Lophiostomataceae
705	OTU959	Bensingtonia sp.	?				B		basidiomycetous yeast	Wang et al. 2015	Bensingtonia pseudonaganoensis CBS 10121 ITS region; from TYPE material	NR_153634.1	100	98.74	NR_153634.1	100	98.74	Bensingtonia pseudonaganoensis CBS 10121 ITS region; from TYPE material	22	91	9.08e-06	-	-	-	1	2	3	5	13	Agaricostilbaceae	Agaricostilbales	Incertae sedis	Agaricostilbomycetes	Pucciniomycotina	Basidiomycota	Fungi	d:Fungi,p:Basidiomycota,c:Agaricostilbomycetes,o:Agaricostilbales,f:Kondoaceae,g:Bensingtonia,s:Bensingtonia_pseudonaganoensis_SH197236.07FU
706	OTU1190	Stagonospora sp.					A		mycelia	beneficial endophytic Gao und mendgen 206	Stagonospora sp.	KY591356	100	100	MK595647.1	100	100	Ascomycota sp. isolate MBD_3100	22	87	8.68e-06	-	-	-	1	1	3	5	17	Phaeosphaeriaceae	Pleosporales	Pleosporomycetidae	Dothideomycetes	Pezizomycotina	Ascomycota	Fungi	d:Fungi,p:Ascomycota,c:Dothideomycetes,o:Pleosporales
707	OTU912	Fungus sp.									Uncultured fungus clone 3980_999	MN903406	100	96	MN903406	100	96	Uncultured fungus clone 3980_999	22	72	7.18e-06	-	-	-	1	1	3	5	9							Fungi	d:Fungi
708	OTU979	Fungus sp.									Uncultured fungus clone 3980_665	MN903031	100	96	MN903031	100	96	Uncultured fungus clone 3980_665	22	66	6.58e-06	-	-	-	1	1	2	4	9							Fungi	d:Fungi
709	OTU317	Phaffia sp.					B		basidiomycetous yeast		Phaffia sp. strain DSM 105057	MH797001.1	100	100	MH797001.1	100	100	Phaffia sp. strain DSM 105057	21	1448	0.000144	-	-	-	1	2	12	34	613	Mrakiaceae	Cystofilobasidiales	Tremellomycetidae	Tremellomycetes	Agaricomycotina	Basidiomycota	Fungi	d:Fungi,p:Basidiomycota
710	OTU321	Ascomycet sp.					A				Uncultured fungus clone 2185_214	MG827597	100	99.32	MG827597	100	99.32	Uncultured fungus clone 2185_214	21	1413	0.000141	-	-	-	1	1	2	5	1195						Ascomycota	Fungi	d:Fungi,p:Ascomycota
711	OTU549	Exobasidium arescens				1	B	5	colonies without hyphae only with single-celled conidia	host-specific plant pathogene, Exobasidium leaf and fruit spot of blueberry (Brewer 2014)	Exobasidium arescens	FJ896135	100	99	MN902444	100	99.51	Uncultured fungus clone 3980_86	21	661	6.59e-05	-	-	-	1	2	7	20	371	Exobasidiaceae	Exobasidiales	Exobasidiomycetidae	Exobasidiomycetes	Ustilaginomycotina	Basidiomycota	Fungi	d:Fungi,p:Basidiomycota,c:Exobasidiomycetes,o:Exobasidiales,f:Exobasidiaceae,g:Exobasidium,s:Exobasidium_arescens_SH211818.07FU
712	OTU453	Genolevuria sp.					B	5	basidiomycetous yeast	Liu 2015	Genolevuria sp.	MN065510	99	98	MN065510	99	98	Genolevuria sp.	21	625	6.23e-05	-	-	-	1	3	8	15	286	Bulleraceae	Tremellales	Incertae sedis	Tremellomycetes	Agaricomycotina	Basidiomycota	Fungi	d:Fungi,p:Basidiomycota,c:Tremellomycetes,o:Tremellales,f:Tremellaceae,g:Cryptococcus
713	OTU503	Filobasidium oeirense					B	5	basidiomycetous yeast		Filobasidium oeirense strain AD383	MN930742	100	100	MN930742	100	100	Filobasidium oeirense strain AD383	21	489	4.88e-05	-	-	-	1	2	5	13	252	Filobasidiaceae	Filobasidiales	Incertae sedis	Tremellomycetes	Agaricomycotina	Basidiomycota	Fungi	d:Fungi,p:Basidiomycota,c:Tremellomycetes,o:Filobasidiales,f:Filobasidiaceae,g:Filobasidium,s:Filobasidium_oeirense_SH264590.07FU
714	OTU605	Fungus sp.						0			Uncultured fungus clone 3980_2151	MN903989	100	100	MN903989	100	100	Uncultured fungus clone 3980_2151	21	469	4.68e-05	-	-	-	1	3	6	12	226				Dothideomycetes		Ascomycota	Fungi	d:Fungi,p:Ascomycota,c:Dothideomycetes,o:Hysteriales,f:Hysteriaceae
715	OTU541										No significant similarity found.								21	374	3.73e-05	-	-	-	1	4	6	10	179								d:Fungi
716	OTU627	Fusarium sp				1	A		mycelia		Fusarium lateritium isolate UASWS2016	MN833915	100	100	MN833915	100	100	Fusarium lateritium isolate UASWS2016	21	292	2.91e-05	-	-	-	1	1	8	22	56	Nectriaceae	Hypocreales	Hypocreomycetidae	Sordariomycetes	Pezizomycotina	Ascomycota	Fungi	d:Fungi,p:Ascomycota,c:Sordariomycetes
717	OTU632	Fusicolla sp.					A		mycelia		Fusicolla melogrammae CBS 141092	NR_155096	100	94	MG916161	100	100	Fungal sp. isolate c18f19eebe70aa47722b86248e5c3cfac5a1e872	21	267	2.66e-05	-	-	-	1	2	4	9	91	Nectriaceae	Hypocreales	Hypocreomycetidae	Sordariomycetes	Pezizomycotina	Ascomycota	Fungi	d:Fungi,p:Ascomycota,c:Sordariomycetes,o:Hypocreales
718	OTU722	Fungus sp.									Fungal sp. isolate d003baf36ac21f751b989ddd4632492d7567fab9	MG916287	100	100	MG916287	100	100	Fungal sp. isolate d003baf36ac21f751b989ddd4632492d7567fab9	21	179	1.79e-05	-	-	-	1	2	3	8	40							Fungi	d:Fungi
719	OTU679	Botryosphaeriales sp.					A		myclia		Uncultured Botryosphaeriales clone OTU_1032	KX402490	100	99	KP897561	100	100	Uncultured fungus clone 2168_486	21	176	1.76e-05	-	-	-	1	2	4	9	64		Botryosphaeriales	Incertae sedis	Dothideomycetes	Pezizomycotina	Ascomycota	Fungi	d:Fungi,p:Ascomycota,c:Dothideomycetes,o:Botryosphaeriales
720	OTU758	Fungus sp.									Uncultured fungus clone FMOTU_6126	KU062269	100	100	KU062269	100	100	Uncultured fungus clone FMOTU_6126	21	129	1.29e-05	-	-	-	1	2	3	4	40							Fungi	d:Fungi,p:Ascomycota,c:Eurotiomycetes,o:Chaetothyriales
721	OTU860	Symmetrospora sp.					B		basidiomycetous yeast		Symmetrospora gracilis CBS 71	NR_073318	100	100	MN902917	100	100	Uncultured fungus clone 3980_553	21	100	9.97e-06	-	-	-	1	2	3	4	28	Symmetrosporaceae	Incertae sedis	Incertae sedis	Cystobasidiomycetes	Pucciniomycotina	Basidiomycota	Fungi	d:Fungi,p:Basidiomycota,c:Cystobasidiomycetes,o:Cystobasidiomycetes_ord_Incertae_sedis,f:Cystobasidiomycetes_fam_Incertae_sedis,g:Symmetrospora,s:Symmetrospora_gracilis_SH205938.07FU
722	OTU822	Capnodiales sp.					A		mycelia	Rußtaupilzartige, mostly on surfaces ofs twigs and leaves	uncultured Capnodiales	LS452071	100	89	KP892132	100	100	Uncultured fungus clone 2170_1283	21	99	9.87e-06	-	-	-	1	1	2	6	27		Capnodiales	Dothideomycetidae	Dothideomycetes	Pezizomycotina	Ascomycota	Fungi	d:Fungi,p:Ascomycota,c:Dothideomycetes,o:Capnodiales
723	OTU908	Ceratobasidium sp.					B		mycelia		Ceratobasidium sp. isolate 23	MH248045	100	100	MH855688.1	100	100	Rhizoctonia quercus strain CBS 313.35	21	96	9.57e-06	-	-	-	1	1	3	4	36	Ceratobasidiaceae	Cantharellales	Incertae sedis	Agaricomycetes	Agaricomycotina	Basidiomycota	Fungi	d:Fungi,p:Basidiomycota,c:Agaricomycetes,o:Cantharellales,f:Ceratobasidiaceae
724	OTU924										No significant similarity found.								21	88	8.78e-06	-	-	-	1	1	3	4	29								d:Fungi
725	OTU879										No significant similarity found.								21	81	8.08e-06	-	-	-	1	2	3	4	15								d:Fungi
726	OTU893	Fungus sp.									Uncultured fungus clone 3980_524	MN902827	98	98.67	MN902827	98	98.67	Uncultured fungus clone 3980_524	21	69	6.88e-06	-	-	-	1	1	2	4	13							Fungi	d:Fungi,p:Ascomycota,c:Lecanoromycetes,o:Lecanorales
727	OTU1158	Phaeosphaeria sp.					A		mycelia	(Zhang 2019)	Phaeosphaeria culmorum strain CBS 570.86	MH861992	100	100	MK595630.1	100	100	Dothideomycetes sp. isolate MBD_1238	21	65	6.48e-06	-	-	-	1	2	2	3	8	Phaeosphaeriaceae	Pleosporales	Pleosporomycetidae	Dothideomycetes	Pezizomycotina	Ascomycota	Fungi	d:Fungi,p:Ascomycota,c:Dothideomycetes,o:Pleosporales,f:Massarinaceae,g:Stagonospora,s:Stagonospora_pseudovitensis_SH182977.07FU
728	OTU1085	Fungus sp.									Uncultured fungus clone 3980_999	MN903406	98	98.24	MN903406	98	98.24	Uncultured fungus clone 3980_999	21	58	5.78e-06	-	-	-	1	1	2	2	17							Fungi	d:Fungi
729	OTU319	Ascomycet sp.					A				Uncultured fungus clone 3980_1961	MN903269	100	100	MN903269	100	100	Uncultured fungus clone 3980_1961	20	1279	0.000128	-	-	-	1	1	14	53	807						Ascomycota	Fungi	d:Fungi,p:Ascomycota,c:Leotiomycetes
730	OTU429	Xylariales sp.			1		A		Mycelia		uncultured Xylariales	LR136482	100	90	KT244330	89	93	Uncultured fungus clone	20	701	6.99e-05	-	-	-	1	1	9	32	208		Xylariales	Xylariomycetidae	Sordariomycetes	Pezizomycotina	Ascomycota	Fungi	d:Fungi,p:Ascomycota,c:Sordariomycetes
731	OTU436	Capnodiales sp.					A		mycelia	Rußtaupilzartige, mostly on surfaces ofs twigs and leaves	Uncultured Capnodiales clone OTU_1857	KX403113	65	79	KX403113	65	79	Uncultured Capnodiales clone OTU_1857	20	657	6.55e-05	-	-	-	1	8	18	53	116		Capnodiales	Dothideomycetidae	Dothideomycetes	Pezizomycotina	Ascomycota	Fungi	d:Fungi,p:Ascomycota
732	OTU570	Basidiomycet sp.					B				Uncultured fungus clone 3980_1961	MN903269	100	100	MN903269	100	100	Uncultured fungus clone 3980_1961	20	343	3.42e-05	-	-	-	1	1	3	10	215						Basidiomycota	Fungi	d:Fungi,p:Basidiomycota
733	OTU574	Exobasidium arescens				1	B	5	colonies without hyphae only with single-celled conidia	host-specific plant pathogene, Exobasidium leaf and fruit spot of blueberry (Brewer 2014)	Exobasidium arescens	FJ896135	100	98	MN902444	100	99.5	Uncultured fungus clone 3980_86	20	317	3.16e-05	-	-	-	1	4	6	22	92	Exobasidiaceae	Exobasidiales	Exobasidiomycetidae	Exobasidiomycetes	Ustilaginomycotina	Basidiomycota	Fungi	d:Fungi,p:Basidiomycota,c:Exobasidiomycetes,o:Exobasidiales,f:Exobasidiaceae,g:Exobasidium,s:Exobasidium_arescens_SH211818.07FU
734	OTU716	Sporobolomyces sp.					B		basidiomycetous yeast		uncultured Sporobolomyces	LS452615	100	92	MN903775	99	96	Uncultured fungus clone 3980_4786	20	200	1.99e-05	-	-	-	1	3	7	17	33	Sporobolomycetaceae	Sporidiobolales	Incertae sedis	Microbotryomycetes	Pucciniomycotina	Basidiomycota	Fungi	d:Fungi,p:Basidiomycota,c:Microbotryomycetes,o:Sporidiobolales,f:Sporidiobolaceae,g:Sporobolomyces
735	OTU689	Fungus sp.									Uncultured fungus clone LT11	HQ701754	100	100	HQ701754	100	100	Uncultured fungus clone LT11	20	174	1.74e-05	-	-	-	1	2	3	7	45							Fungi	d:Fungi,p:Ascomycota,c:Dothideomycetes,o:Capnodiales
736	OTU746	Paraleptosphaeria macrospora					A		mycelia		Paraleptosphaeria macrospora strain CBS 203.96	MH862571	100	100	MH862571	100	100	Paraleptosphaeria macrospora strain CBS 203.96	20	163	1.63e-05	-	-	-	1	1	4	7	75	Leptosphaeriaceae	Pleosporales	Pleosporomycetidae	Dothideomycetes	Pezizomycotina	Ascomycota	Fungi	d:Fungi,p:Ascomycota,c:Dothideomycetes,o:Pleosporales,f:Leptosphaeriaceae,g:Leptosphaeria
737	OTU737	Erythrobasidium elongatum					B		basidiomycetous yeast	(Liu2015)	Erythrobasidium elongatum culture CBS:8080	KY103392	100	100	KY103392	100	100	Erythrobasidium elongatum culture CBS:8080	20	150	1.5e-05	-	-	-	1	1	2	4	83	Erythrobasidiaceae	Erythrobasidiales	Incertae sedis	Cystobasidiomycetes	Pucciniomycotina	Basidiomycota	Fungi	d:Fungi,p:Basidiomycota,c:Cystobasidiomycetes,o:Erythrobasidiales,f:Erythrobasidiaceae,g:Erythrobasidium,s:Erythrobasidium_elongatum_SH194740.07FU
738	OTU695	Fungus sp.									Uncultured fungus clone 3980_793	MN903119	100	100	MN903119	100	100	Uncultured fungus clone 3980_793	20	148	1.48e-05	-	-	-	1	2	5	14	22							Fungi	d:Fungi,p:Basidiomycota
739	OTU780	Exophiala sp					A		black yeast	(Seyedmousavi et al. 2011)	Exophiala abietophila	NR_163357	100	97.26	NR_163357	100	97.26	Exophiala abietophila	20	142	1.42e-05	-	-	-	1	2	6	13	16	Herpotrichiellaceae	Chaetothyriales	Chaetothyriomycetidae	Eurotiomycetes	Pezizomycotina	Ascomycota	Fungi	d:Fungi,p:Ascomycota,c:Eurotiomycetes,o:Chaetothyriales,f:Herpotrichiellaceae,g:Exophiala
740	OTU764	Ascomycet sp.									Ascomycete sp. CH-Ca 18S	EF373584	100	98	MG914820	100	100	Fungal sp. isolate 13b79af317eae4d552eab3fb25f919d8dedae1bb	20	136	1.36e-05	-	-	-	1	2	5	10	24						Ascomycota	Fungi	d:Fungi,p:Ascomycota,c:Eurotiomycetes,o:Chaetothyriales,f:Herpotrichiellaceae
741	OTU778	Therrya pini					A		black yeast	(Seyedmousavi et al. 2011)	Therrya pini strain CBS 177.56	MH857568	100	99.32	MH857568	100	99	Therrya pini strain CBS 177.56	20	123	1.23e-05	-	-	-	1	2	4	9	22	Rhytismataceae	Rhytismatales	Leotiomycetidae	Leotiomycetes	Pezizomycotina	Ascomycota	Fungi	d:Fungi,p:Ascomycota,c:Leotiomycetes,o:Rhytismatales,f:Rhytismataceae
742	OTU820	Fungus sp.									Uncultured fungus clone 3980_392	MN902707	100	100	MN902707	100	100	Uncultured fungus clone 3980_392	20	121	1.21e-05	-	-	-	1	2	3	9	37							Fungi	d:Fungi
743	OTU769	Fungus sp.									Uncultured fungus clone FMOTU_1529	KU062756	89	86	KU062756	89	86	Uncultured fungus clone FMOTU_1529	20	113	1.13e-05	-	-	-	1	2	4	7	28							Fungi	d:Fungi,p:Ascomycota,c:Leotiomycetes,o:Helotiales
744	OTU855	Septoriella hollandica				1	A		mycelia	Marin-Felix et al. 2019, phytophathogen an Phragmites leafs	Septoriella hollandica	NR_164461	100	100	NR_164461	100	100	Septoriella hollandica	20	107	1.07e-05	-	-	-	1	2	3	4	38	Incertae sedis	Incertae sedis	Incertae sedis	Dothideomycetes	Pezizomycotina	Ascomycota	Fungi	d:Fungi,p:Ascomycota,c:Dothideomycetes,o:Pleosporales,f:Massarinaceae
745	OTU976							1			No significant similarity found.								20	103	1.03e-05	-	-	-	1	1	3	8	25								d:Fungi,p:Ascomycota
746	OTU965	Fungus sp.									Uncultured fungus clone 3980_1947	MN903914	100	99.57	MN903914	100	99.57	Uncultured fungus clone 3980_1947	20	81	8.08e-06	-	-	-	1	2	3	4	18							Fungi	d:Fungi
747	OTU956	Heterobasidion annosum	1		1	1	B		mycelia	wood-decay, WRF	Heterobasidion annosum strain M-0969	MK395162	100	100	MK395162	100	100	Heterobasidion annosum strain M-0969	20	76	7.58e-06	-	-	-	1	2	3	4	17	Bondarzewiaceae	Russulales	Incertae sedis	Agaricomycetes	Agaricomycotina	Basidiomycota	Fungi	d:Fungi,p:Basidiomycota,c:Agaricomycetes,o:Russulales,f:Bondarzewiaceae,g:Heterobasidion
748	OTU1152	Fungus sp.									Uncultured fungus clone 3980_369	MN902712	100	99.15	MN902712	100	99.15	Uncultured fungus clone 3980_369	20	62	6.18e-06	-	-	-	1	1	2	4	16							Fungi	d:Fungi
749	OTU1053	Fungus sp.									Uncultured fungus clone 3980_2663	MN904090	97	91	MN904090	97	91	Uncultured fungus clone 3980_2663	20	45	4.49e-06	-	-	-	1	1	2	3	6							Fungi	d:Fungi
750	OTU474	Ascomycet sp.					A				Uncultured fungus clone FMOTU_2416	KU061775	100	98.73	KU061775	100	98.73	Uncultured fungus clone FMOTU_2416	19	563	5.61e-05	-	-	-	1	2	9	24	228						Ascomycota	Fungi	d:Fungi,p:Ascomycota
751	OTU469	Paraconiothyrium fuckelii	1			1	A		mycelia		Paraconiothyrium fuckelii	MK911699	100	100	MK911699	100	100	Paraconiothyrium fuckelii	19	558	5.56e-05	-	-	-	1	2	4	10	253	Didymosphaeriaceae	Pleosporales	Pleosporomycetidae	Dothideomycetes	Pezizomycotina	Ascomycota	Fungi	d:Fungi,p:Ascomycota,c:Dothideomycetes,o:Pleosporales
752	OTU485	Fungus sp.									Uncultured fungus clone 3980_1046	MN903197	100	100	MN903197	100	100	Uncultured fungus clone 3980_1046	19	544	5.43e-05	-	-	-	1	3	9	16	224							Fungi	d:Fungi,p:Basidiomycota,c:Agaricostilbomycetes
753	OTU680	Ascomycet sp.					A	5			Uncultured Ascomycota	FR682206	100	99.38	FR682206	100	99.38	Uncultured Ascomycota	19	173	1.73e-05	-	-	-	1	2	3	7	77						Ascomycota	Fungi	d:Fungi,p:Ascomycota,c:Dothideomycetes
754	OTU707	Ascomycet sp.					A				Uncultured fungus clone 3980_302	MN902609	100	98.51	MN902609	100	98.51	Uncultured fungus clone 3980_302	19	149	1.49e-05	-	-	-	1	2	4	10	31						Ascomycota	Fungi	d:Fungi,p:Ascomycota
755	OTU753	Ascomycet sp.					A				Cenangium acuum	LT158439	34	90	LT158439	34	90	Cenangium acuum	19	141	1.41e-05	-	-	-	1	2	5	8	31						Ascomycota	Fungi	d:Fungi,p:Ascomycota
756	OTU736	Exobasidium bisporum				1	B	5	colonies without hyphae only with single-celled conidia	host-specific plant pathogene, Exobasidium leaf and fruit spot of blueberry (Brewer 2014)	Exobasidium bisporum	AB180364	100	98.96	AB180364	100	98.96	Exobasidium bisporum	19	135	1.35e-05	-	-	-	1	2	4	7	31	Exobasidiaceae	Exobasidiales	Exobasidiomycetidae	Exobasidiomycetes	Ustilaginomycotina	Basidiomycota	Fungi	d:Fungi,p:Basidiomycota,c:Exobasidiomycetes,o:Exobasidiales,f:Exobasidiaceae,g:Exobasidium
757	OTU750	Capronia sp.									Capronia sp. 96005a	EU139136	100	95	KP897762	100	100	Uncultured fungus clone 2168_669	19	135	1.35e-05	-	-	-	1	1	4	7	48	Herpotrichiellaceae	Chaetothyriales	Chaetothyriomycetidae	Eurotiomycetes	Pezizomycotina	Ascomycota	Fungi	d:Fungi,p:Ascomycota,c:Eurotiomycetes,o:Chaetothyriales,f:Herpotrichiellaceae,g:Capronia
758	OTU962	Ustilago avenae				1	B		yeast	smut	Ustilago avenae strain CBS 131466	MH865952	100	100	MH865952	100	100	Ustilago avenae strain CBS 131466	19	95	9.47e-06	-	-	-	1	2	3	7	19	Ustilaginaceae	Ustilaginales	Ustilaginomycetidae	Ustilaginomycetes	Ustilaginomycotina	Basidiomycota	Fungi	d:Fungi,p:Basidiomycota,c:Ustilaginomycetes,o:Ustilaginales,f:Ustilaginaceae,g:Ustilago,s:Ustilago_hordei_SH175967.07FU
759	OTU837	Ramularia sp.				1	A		mycelia	anamorphs of Mycosphaerella, ainly foliicolous plant pathogen,	Ramularia sp. isolate OTU981	MK019165	100	100	MK019165	100	100	Ramularia sp. isolate OTU981	19	94	9.37e-06	-	-	-	1	2	4	6	14	Mycosphaerellaceae	Capnodiales	Dothideomycetidae	Dothideomycetes	Pezizomycotina	Ascomycota	Fungi	d:Fungi,p:Ascomycota
760	OTU941										No significant similarity found								19	81	8.08e-06	-	-	-	1	1	4	7	13								d:Fungi
761	OTU997	Alternaria sp					A		mycelia		Alternaria infectoria	MN660849	100	100	MN660849	100	100	Alternaria infectoria	19	80	7.98e-06	-	-	-	1	2	2	3	22	Pleosporaceae	Pleosporales	Pleosporomycetidae	Dothideomycetes	Pezizomycotina	Ascomycota	Fungi	d:Fungi,p:Ascomycota,c:Dothideomycetes,o:Pleosporales,f:Pleosporaceae,g:Alternaria
762	OTU904	Squamarina sp.					A		lichen		Squamarina gypsacea	HQ650647	100	92	MN904167	100	100	Uncultured fungus clone 3980_5318	19	74	7.38e-06	-	-	-	1	1	2	7	9	Stereocaulaceae	Lecanorales	Lecanoromycetidae	Lecanoromycetes	Pezizomycotina	Ascomycota	Fungi	d:Fungi,p:Ascomycota,c:Lecanoromycetes,o:Lecanorales,f:Squamarinaceae,g:Squamarina,s:Squamarina_gypsacea_SH025934.07FU
763	OTU935	Tremella sp.					B		basidiomycetous yeast, dimorphic also producing hyphae		Tremella macrobasidiata isolate AM453	KT334583	100	100	MG827690	100	100	Uncultured fungus clone 2185_332	19	73	7.28e-06	-	-	-	1	1	3	4	21	Tremellaceae	Tremellales	Incertae sedis	Tremellomycetes	Agaricomycotina	Basidiomycota	Fungi	d:Fungi,p:Basidiomycota,c:Tremellomycetes,o:Tremellales
764	OTU918	Nigrospora oryzae	1				A		mycelia		Nigrospora oryzae	MN595076	100	100	MN595076	100	100	Nigrospora oryzae	19	72	7.18e-06	-	-	-	1	1	3	5	11	Incertae sedis	Incertae sedis	Incertae sedis	Sordariomycetes	Pezizomycotina	Ascomycota	Fungi	d:Fungi,p:Ascomycota,c:Sordariomycetes,o:Trichosphaeriales,f:Trichosphaeriaceae,g:Nigrospora,s:Nigrospora_oryzae_SH177637.07FU
765	OTU1079	Ganoderma applanatum			1	1	B		mycelia	wood-decay, WRF	Ganoderma applanatum	MK415313	100	100	MK415313	100	100	Ganoderma applanatum	19	57	5.68e-06	-	-	-	1	1	2	5	8	Ganodermataceae	Polyporales	Incertae sedis	Agaricomycetes	Agaricomycotina	Basidiomycota	Fungi	d:Fungi,p:Basidiomycota,c:Agaricomycetes,o:Polyporales
766	OTU993	Ascomycet sp.					A				Uncultured Sordariomycetes	LN911746	88	87	LN911746	88	87	Uncultured Sordariomycetes	19	54	5.39e-06	-	-	-	1	2	3	4	6						Ascomycota	Fungi	d:Fungi
767	OTU371	Spizellomycetales sp.					Ch		mycelia	Longcore et al. 2011: chytrids, Spizellomycetales	Uncultured Spizellomycetales	MF483268	100	98	KP891679	100	99.12	Uncultured fungus clone 2170_998	18	1032	0.000103	-	-	-	1	3	12	44	487		Spizellomycetales	Chytridiomycetidae	Chytridiomycetes	Chytridiomycotina	Chytridiomycota	Fungi	d:Fungi,p:Ascomycota
768	OTU446							1			No significant similarity found.								18	705	7.03e-05	-	-	-	1	3	10	26	287								d:Fungi
769	OTU572	Orbiliomycetes sp.					A		mycelia		Uncultured Orbiliales clone	MK762150	87	87	MG828384	100	100	Uncultured fungus clone 2185_1034	18	322	3.21e-05	-	-	-	1	4	10	17	124				Orbiliomycetes	Pezizomycotina	Ascomycota	Fungi	d:Fungi,p:Ascomycota,c:Orbiliomycetes
770	OTU598	Powellomyces sp.					Ch		mycelia	Longcore et al. 2011: soil-inhabiting chytrids, Spizellomycetales	Powellomyces sp. DAOM 226231	JN943807	100	99.56	JN943807	100	100	Powellomyces sp. DAOM 226231	18	279	2.78e-05	-	-	-	1	2	3	6	194	Powellomycetaceae	Spizellomycetales	Chytridiomycetidae	Chytridiomycetes	Chytridiomycotina	Chytridiomycota	Fungi	d:Fungi,p:Chytridiomycota,c:Spizellomycetes,o:Spizellomycetales,f:Powellomycetaceae,g:Powellomyces
771	OTU669	Cystobasidium sp.					B	5	basidiomycetous yeast	Yurkov et al. 2015	Cystobasidium sp. strain A15M2	MK942588	100	97	MG827488	100	99.79	Uncultured fungus clone 2185_73	18	176	1.76e-05	-	-	-	1	1	4	9	66	Cystobasidiaceae	Cystobasidiales	Incertae sedis	Cystobasidiomycetes	Pucciniomycotina	Basidiomycota	Fungi	d:Fungi,p:Basidiomycota
772	OTU731	Tremella sp.					B		basidiomycetous yeast, dimorphic also producing hyphae		Uncultured Tremella	HM240826	100	98.1	MN902607	100	98.1	Uncultured fungus clone 3980_300	18	140	1.4e-05	-	-	-	1	2	6	10	31	Tremellaceae	Tremellales	Incertae sedis	Tremellomycetes	Agaricomycotina	Basidiomycota	Fungi	d:Fungi,p:Basidiomycota,c:Tremellomycetes,o:Tremellales
773	OTU913	Pezizomycotina sp.					A				Uncultured Pezizomycotina clone OTU_529	MF665262	100	100	MN903459	100	100	Uncultured fungus clone 3980_1416	18	120	1.2e-05	-	-	-	1	2	5	7	23					Pezizomycotina	Ascomycota	Fungi	d:Fungi,p:Ascomycota,c:Leotiomycetes,o:Leotiomycetes_ord_Incertae_sedis,f:Pseudeurotiaceae
774	OTU901	Fungus sp.									Uncultured fungus clone 2168_742	KP897827	100	97.42	KP897827	100	97.42	Uncultured fungus clone 2168_742	18	100	9.97e-06	-	-	-	1	2	5	8	17							Fungi	d:Fungi,p:Ascomycota
775	OTU835	Trimmatostroma cordae					A		mycelia		Trimmatostroma cordae	AJ244263	100	100	AJ244263	100	100	Trimmatostroma cordae	18	96	9.57e-06	-	-	-	1	2	4	7	16	Mollisiaceae	Helotiales	Leotiomycetidae	Leotiomycetes	Pezizomycotina	Ascomycota	Fungi	d:Fungi,p:Ascomycota,c:Leotiomycetes,o:Helotiales,f:Dermateaceae,g:Trimmatostroma,s:Trimmatostroma_cordae_SH002249.07FU
776	OTU887	Botryosphaeriales sp.					A		mycelia		Botryosphaeriales sp.	KM216350	100	98.75	KM216350	100	98.75	Botryosphaeriales sp.	18	77	7.68e-06	-	-	-	1	1	2	7	15		Botryosphaeriales	Incertae sedis	Dothideomycetes	Pezizomycotina	Ascomycota	Fungi	d:Fungi,p:Ascomycota,c:Dothideomycetes,o:Botryosphaeriales
777	OTU983	Cystobasidium sp.					B		basidiomycetous yeast	Yurkov et al. 2015	Cystobasidium slooffiae	MN848425	100	100	MN848425	100	100	Cystobasidium slooffiae	18	72	7.18e-06	-	-	-	1	2	3	5	15	Cystobasidiaceae	Cystobasidiales	Incertae sedis	Cystobasidiomycetes	Pucciniomycotina	Basidiomycota	Fungi	d:Fungi,p:Basidiomycota,c:Cystobasidiomycetes,o:Cystobasidiales,f:Cystobasidiaceae,g:Cystobasidium,s:Cystobasidium_slooffiae_SH194795.07FU
778	OTU991	Fungus sp.									Uncultured fungus isolate OTU743	MN151934	100	96	MN151934	100	96	Uncultured fungus isolate OTU743	18	69	6.88e-06	-	-	-	1	2	3	5	14						Basidiomycota	Fungi	d:Fungi,p:Basidiomycota,c:Agaricostilbomycetes
779	OTU1022	Scoliciosporum sp.					A		lichen	bark inhabiting. rindenbewohnende Flechte	Scoliciosporum chlorococcum	FR799323	100	95	MG828353	100	100	Uncultured fungus clone 2185_1003	18	65	6.48e-06	-	-	-	1	2	3	5	11	Scoliciosporaceae	Lecanorales	Lecanoromycetidae	Lecanoromycetes	Pezizomycotina	Ascomycota	Fungi	d:Fungi,p:Ascomycota,c:Lecanoromycetes,o:Lecanorales,f:Lecanoraceae,g:Scoliciosporum,s:Scoliciosporum_chlorococcum_SH460262.07FU
780	OTU1222	Fungus sp.									Uncultured fungus clone 3980_1330	MN903527	100	99.21	MN903527	100	99.21	Uncultured fungus clone 3980_1330	18	61	6.08e-06	-	-	-	1	2	3	4	10							Fungi	d:Fungi
781	OTU944	Fungus sp.									Uncultured fungus clone 2168_742	KP897827	100	97.42	KP897827	100	97.42	Uncultured fungus clone 2168_742	18	61	6.08e-06	-	-	-	1	1	3	5	14							Fungi	d:Fungi,p:Ascomycota
782	OTU1227	Gymnopilus sp.					B		mycelia	mainly saprothrophic on dead wood, Flämmlinge	Gymnopilus penetrans voucher GCB1910	MT004789	100	100	MT004789	100	100	Gymnopilus penetrans voucher GCB1910	18	49	4.89e-06	-	-	-	1	1	2	4	8	Hymenogastraceae	Agaricales	Agaricomycetidae	Agaricomycetes	Agaricomycotina	Basidiomycota	Fungi	d:Fungi,p:Basidiomycota,c:Agaricomycetes,o:Agaricales,f:Cortinariaceae,g:Gymnopilus,s:Gymnopilus_penetrans_SH178797.07FU
783	OTU340	Ceratobasidiaceae sp.					B		mycelia		uncultured Ceratobasidium	FM866376	95	92	MN903389	100	100	Uncultured fungus clone 3980_1625	17	1222	0.000122	-	-	-	1	1	4	10	1111	Ceratobasidiaceae	Cantharellales	Incertae sedis	Agaricomycetes	Agaricomycotina	Basidiomycota	Fungi	d:Fungi,p:Basidiomycota,c:Agaricomycetes,o:Cantharellales,f:Ceratobasidiaceae
784	OTU360	Cantharellales sp.					B		mycelia		Uncultured Cantharellales isolate soil 2030	MF483240	100	100	MF483240	100	100	Uncultured Cantharellales isolate soil 2030	17	1135	0.000113	-	-	-	1	4	9	13	711		Cantharellales	Incertae sedis	Agaricomycetes	Agaricomycotina	Basidiomycota	Fungi	d:Fungi,p:Basidiomycota,c:Agaricomycetes,o:Cantharellales,f:Ceratobasidiaceae
785	OTU466	Arachnopeziza sp.					A		mycelia	Spinnwebbecherchen	Uncultured Arachnopeziza clone OTU_2012	MG161780	98	98	MG161780	98	98	Uncultured Arachnopeziza clone OTU_2012	17	575	5.73e-05	-	-	-	1	1	7	16	226	Arachnopezizaceae	Helotiales	Leotiomycetidae	Leotiomycetes	Pezizomycotina	Ascomycota	Fungi	d:Fungi,p:Ascomycota,c:Leotiomycetes,o:Helotiales,f:Hyaloscyphaceae
786	OTU488	Basidiomycet sp.					B				Uncultured fungus clone 2168_1060	KP897912	100	100	KP897912	100	100	Uncultured fungus clone 2168_1060	17	570	5.68e-05	-	-	-	1	4	7	14	292						Basidiomycota	Fungi	d:Fungi,p:Basidiomycota,c:Agaricomycetes,o:Cantharellales,f:Ceratobasidiaceae
787	OTU481	Helotiales sp.					A				Uncultured Helotiales	KJ826794	100	92	MG914695	100	92.78	Fungal sp.	17	558	5.56e-05	-	-	-	1	2	5	63	179		Helotiales	Leotiomycetidae	Leotiomycetes	Pezizomycotina	Ascomycota	Fungi	d:Fungi,p:Ascomycota,c:Eurotiomycetes,o:Chaetothyriales,f:Herpotrichiellaceae,g:Cladophialophora
788	OTU585	Fungus sp.									Uncultured fungus clone OTU_F281_R246	MF976626	100	90.51	MF976626	100	90.51	Uncultured fungus clone OTU_F281_R246	17	316	3.15e-05	-	-	-	1	3	5	12	119							Fungi	d:Fungi,p:Basidiomycota
789	OTU591	Fungus sp.									Uncultured fungus isolate	MN151792	88	84	MF181425	88	84.99	Uncultured organism clone OTU	17	270	2.69e-05	-	-	-	1	3	6	17	51							Fungi	d:Fungi
790	OTU630	Orbilia sp.					A		mycelia	often wood inhabiting, (Quijada et al. 2016	Orbilia sp.	KT380092	100	98.9	KT380092	100	98.9	Orbilia sp.	17	225	2.24e-05	-	-	-	1	2	4	9	51	Orbiliaceae	Orbiliales	Orbiliomycetidae	Orbiliomycetes	Pezizomycotina	Ascomycota	Fungi	d:Fungi,p:Ascomycota,c:Orbiliomycetes,o:Orbiliales,f:Orbiliaceae,g:Orbilia
791	OTU670	Orbilia sp.					A		mycelia	often wood inhabiting, (Quijada et al. 2016	Orbilia sp. HOB-2016f	KP897776	100	98	KP897776	100	99.45	Uncultured fungus clone 2168_687	17	207	2.06e-05	-	-	-	1	1	7	12	72	Orbiliaceae	Orbiliales	Orbiliomycetidae	Orbiliomycetes	Pezizomycotina	Ascomycota	Fungi	d:Fungi,p:Ascomycota,c:Orbiliomycetes,o:Orbiliales,f:Orbiliaceae,g:Orbilia
792	OTU686										No significant similarity found								17	183	1.82e-05	-	-	-	1	4	5	8	67								d:Fungi
793	OTU826	Filobasidium sp.					B		basidiomycetous yeast		Filobasidium oeirense strain AD243	MN930704	100	100	MN930704	100	100	Filobasidium oeirense strain AD243	17	121	1.21e-05	-	-	-	1	2	4	7	35	Filobasidiaceae	Filobasidiales	Incertae sedis	Tremellomycetes	Agaricomycotina	Basidiomycota	Fungi	d:Fungi,p:Basidiomycota,c:Tremellomycetes,o:Filobasidiales,f:Filobasidiaceae,g:Filobasidium
794	OTU765	Botryosphaeriales sp.									Uncultured Botryosphaeriales clone OTU_1032	KX402490	100	95	KP897561	100	96	Uncultured fungus clone 2168_486	17	119	1.19e-05	-	-	-	1	2	4	8	34		Botryosphaeriales	Incertae sedis	Dothideomycetes	Pezizomycotina	Ascomycota	Fungi	d:Fungi,p:Ascomycota,c:Dothideomycetes,o:Botryosphaeriales
795	OTU798	Agaricostilbomycetes sp.					B	5	basidiomycetous yeast, dimorphic alos prucing hyphae	Bauer et al. 2006	Sterigmatomyces elviae culture CBS:8120	KY105552	68	80.86	KY105552	68	80.86	Sterigmatomyces elviae culture CBS:8120	17	110	1.1e-05	-	-	-	1	2	2	3	55				Agaricostilbomycetes	Pucciniomycotina	Basidiomycota	Fungi	d:Fungi,p:Basidiomycota,c:Agaricostilbomycetes,o:Agaricostilbales
796	OTU809	Capnodiales sp.					A		mycelia	Rußtaupilzartige, mostly on surfaces ofs twigs and leaves	Neodevriesia hilliana strain CBS 123187	MH863277	94	98	KP897707	100	100	Uncultured fungus clone 2168_607	17	97	9.67e-06	-	-	-	1	3	3	4	44		Capnodiales	Dothideomycetidae	Dothideomycetes	Pezizomycotina	Ascomycota	Fungi	d:Fungi,p:Ascomycota,c:Dothideomycetes,o:Capnodiales
797	OTU862	Lophodermium pinastri	1			1	A		mycelia	Kiefernschütte, neddle cast	Lophodermium pinastri strain L18pinLo	AY775694	100	100	AY775694	100	100	Lophodermium pinastri strain L18pinLo	17	96	9.57e-06	-	-	-	1	2	4	5	23	Rhytismataceae	Rhytismatales	Leotiomycetidae	Leotiomycetes	Pezizomycotina	Ascomycota	Fungi	d:Fungi,p:Ascomycota,c:Leotiomycetes,o:Rhytismatales,f:Rhytismataceae,g:Lophodermium,s:Lophodermium_pinastri_SH175063.07FU
798	OTU892										No significant similarity found								17	91	9.08e-06	-	-	-	1	3	3	7	18								d:Fungi,p:Ascomycota
799	OTU852	Mycosphaerellaceae sp.					A		mycelia		Mycosphaerellaceae sp.	MN105284	100	100	MN105284	100	100	Mycosphaerellaceae sp.	17	83	8.28e-06	-	-	-	1	2	2	4	19	Mycosphaerellaceae	Capnodiales	Dothideomycetidae	Dothideomycetes	Pezizomycotina	Ascomycota	Fungi	d:Fungi,p:Ascomycota,c:Dothideomycetes,o:Capnodiales,f:Dissoconiaceae,g:Ramichloridium,s:Ramichloridium_pini_SH022104.07FU
800	OTU1050	Mycocalicium sp.					A		mycelia		Mycocalicium victoriae	AJ312123	100	99.3	AJ312123	100	99	Mycocalicium victoriae	17	77	7.68e-06	-	-	-	1	2	3	4	16	Mycocaliciaceae	Mycocaliciales	Mycocaliciomycetidae	Eurotiomycetes	Pezizomycotina	Ascomycota	Fungi	d:Fungi,p:Ascomycota
801	OTU996										No significant similarity found								17	76	7.58e-06	-	-	-	1	2	3	4	15								d:Fungi
802	OTU969	Mycosphaerellaceae sp.					A		mycelia		Uncultured Mycosphaerellaceae	FJ554069	100	99.34	FJ554069	100	99	Uncultured Mycosphaerellaceae	17	73	7.28e-06	-	-	-	1	2	2	7	16	Mycosphaerellaceae	Capnodiales	Dothideomycetidae	Dothideomycetes	Pezizomycotina	Ascomycota	Fungi	d:Fungi,p:Ascomycota,c:Dothideomycetes,o:Capnodiales,f:Mycosphaerellaceae
803	OTU970	Pleosporales sp.					A		mycelia		Uncultured Pleosporales clone OTU_3118	KX403886	100	97	MF486627	100	100	uncultured Onygenales soil	17	68	6.78e-06	-	-	-	1	2	3	5	17		Pleosporales	Pleosporomycetidae	Dothideomycetes	Pezizomycotina	Ascomycota	Fungi	d:Fungi,p:Ascomycota,c:Dothideomycetes,o:Pleosporales,f:Phaeosphaeriaceae
804	OTU1005	Dioszegia sp.					B		basidiomycetous yeast	allistoconidium-forming yeast	Dioszegia hungarica culture CBS:10163	KY103353	100	100	KY103353	100	100	Dioszegia hungarica culture CBS:10163	17	62	6.18e-06	-	-	-	1	1	3	4	10	Tremellaceae	Tremellales	Incertae sedis	Tremellomycetes	Agaricomycotina	Basidiomycota	Fungi	d:Fungi,p:Basidiomycota,c:Tremellomycetes,o:Tremellales
805	OTU1137	Naevala minutissima				1	A		mycelia	syn. Naevala perexigua is a plant pathogen, syn. Phacidium minutissimum Auersw.	Naevala minutissima strain CBS 115003	AY853228	100	99	MG915768	100	100	Fungal sp. isolate 90e4827267516253bb53f0fd2ea7af7bb701681d	17	60	5.98e-06	-	-	-	1	1	3	4	12	Discinellaceae	Helotiales	Leotiomycetidae	Leotiomycetes	Pezizomycotina	Ascomycota	Fungi	d:Fungi,p:Ascomycota
806	OTU1067	Fungus sp.									Uncultured fungus clone 3980_469	MN902825	99	98.65	MN902825	99	98.65	Uncultured fungus clone 3980_469	17	52	5.19e-06	-	-	-	1	1	2	3	9							Fungi	d:Fungi
807	OTU1200										No significant similarity found								17	41	4.09e-06	-	-	-	1	1	1	3	9								d:Fungi
808	OTU1162	Fungus sp.									Uncultured fungus clone 3980_1465	MN903545	76	100	MN903545	76	100	Uncultured fungus clone 3980_1465	17	40	3.99e-06	-	-	-	1	1	1	3	8							Fungi	d:Fungi
809	OTU226	Basidiomycet sp.					B	5			Uncultured fungus clone 3980_220	MN903483	100	99	MN903483	100	99	Uncultured fungus clone 3980_220	16	2734	0.000273	-	-	-	1	1	4	23	1777						Basidiomycota	Fungi	d:Fungi,p:Basidiomycota,c:Tremellomycetes,o:Tremellales
810	OTU489	Powellomyces sp.					Ch	1		Longcore et al. 2011: soil-inhabiting chytrids, Spizellomycetales	Powellomyces sp. DAOM 226231	JN943807	100	87	KP898026	92	97.67	Uncultured fungus clone 2168_965	16	504	5.03e-05	-	-	-	1	1	5	55	295	Powellomycetaceae	Spizellomycetales	Chytridiomycetidae	Chytridiomycetes	Chytridiomycotina	Chytridiomycota	Fungi	d:Fungi,p:Chytridiomycota,c:Spizellomycetes,o:Spizellomycetales,f:Powellomycetaceae,g:Powellomyces
811	OTU517	Fungus sp.									Uncultured fungus clone 2168_367	KP897424	96	97.39	KP897424	96	97.39	Uncultured fungus clone 2168_367	16	464	4.63e-05	-	-	-	1	3	8	48	122							Fungi	d:Fungi
812	OTU544	Basidiomycet sp.					B				Uncultured Sporobolomyces	LS452176	90	82.9	LS452176	90	82.9	Uncultured Sporobolomyces	16	388	3.87e-05	-	-	-	1	1	4	11	202						Basidiomycota	Fungi	d:Fungi,p:Basidiomycota
813	OTU558	Ascomycet sp.					A				Uncultured Capnodiales	KX403113	65	79.25	KX403113	65	79.25	Uncultured Capnodiales clone OTU_1857	16	332	3.31e-05	-	-	-	1	3	10	36	85						Ascomycota	Fungi	d:Fungi
814	OTU661	Cryptococcus sp.					B		basidiomycetous yeast	(Liu2015)	uncultured Cryptococcus	LS451446	98	99	MG915044	100	100	Fungal sp. isolate 32708bf8e6691fd9c38e95d5b89dce730c7c0af0	16	214	2.13e-05	-	-	-	1	7	8	18	48	Tremellaceae	Tremellales	Incertae sedis	Tremellomycetes	Agaricomycotina	Basidiomycota	Fungi	d:Fungi,p:Basidiomycota,c:Tremellomycetes,o:Tremellales,f:Tremellaceae,g:Cryptococcus
815	OTU692	Pseudopithomyces sp.					A		mycelia		Pseudopithomyces palmicola culture MFLUCC:17-1496	MT214354	100	100	MT214354	100	100	Pseudopithomyces palmicola culture MFLUCC:17-1496	16	158	1.58e-05	-	-	-	1	1	2	15	66	Didymosphaeriaceae	Pleosporales	Pleosporomycetidae	Dothideomycetes	Pezizomycotina	Ascomycota	Fungi	d:Fungi,p:Ascomycota
816	OTU747	Fungus sp.									Uncultured fungus clone 2168_291	KP897400	98	97.73	KP897400	98	97.73	Uncultured fungus clone 2168_291	16	133	1.33e-05	-	-	-	1	4	7	12	20							Fungi	d:Fungi
817	OTU898	Fungus sp.									Uncultured fungus clone 3980_886	MN903158	100	100	MN903158	100	100	Uncultured fungus clone 3980_886	16	132	1.32e-05	-	-	-	1	3	4	11	40							Fungi	d:Fungi
818	OTU785	Ascomycet sp.					A				Uncultured fungus clone 3980_3792	MN903768	100	100	MN903768	100	100	Uncultured fungus clone 3980_3792	16	114	1.14e-05	-	-	-	1	2	3	8	37						Ascomycota	Fungi	d:Fungi,p:Ascomycota,c:Dothideomycetes,o:Pleosporales
819	OTU1122										No significant similarity found								16	106	1.06e-05	-	-	-	1	2	4	6	47								d:Fungi
820	OTU875	Basidiomycet sp.					B				Uncultured fungus clone 3980_1206	MN903169	100	100	MN903169	100	100	Uncultured fungus clone 3980_1206	16	91	9.08e-06	-	-	-	1	3	4	5	24						Basidiomycota	Fungi	d:Fungi,p:Basidiomycota
821	OTU1020	Fungus sp.									Uncultured fungus clone 3980_886	MN903158	100	96.99	MN903158	100	96.99	Uncultured fungus clone 3980_886	16	88	8.78e-06	-	-	-	1	1	4	5	25							Fungi	d:Fungi
822	OTU937	Teratosphaeriaceae sp.					A		black yeast fungi.	often black yeast fungi often consideredas 'rock-inhabiting (Crous et al. 2007), or tree disease Perez et al. 2009	Uncultured Teratosphaeriaceae clone NY058	KJ406759	100	99	LS452341	98	100	uncultured Trimmatostroma	16	80	7.98e-06	-	-	-	1	2	5	7	11	Teratosphaeriaceae	Capnodiales	Dothideomycetidae	Dothideomycetes	Pezizomycotina	Ascomycota	Fungi	d:Fungi,p:Ascomycota,c:Dothideomycetes,o:Capnodiales,f:Teratosphaeriaceae,g:Teratosphaeria
823	OTU900	Fungus sp.									Uncultured fungus clone 2168_493	KP897563	98	97.28	KP897563	98	97.28	Uncultured fungus clone 2168_493	16	70	6.98e-06	-	-	-	1	2	2	5	16							Fungi	d:Fungi
824	OTU1073	Erythrobasidium sp.					B		basidiomycetous yeast	pathogenic in humans and animals, others are saprotrophic in soil or found in the air; yeastlike cells may be spherical or elongate; example genera include Erythrobasidium, Sporobolomyces, and Bannoa ; (Sugiyama and Hamamoto 1998)	uncultured Erythobasidium	LT995573	100	97.75	LT995573	100	97.75	uncultured Erythobasidium	16	68	6.78e-06	-	-	-	1	2	3	6	13	Erythrobasidiaceae	Erythrobasidiales	Incertae sedis	Cystobasidiomycetes	Pucciniomycotina	Basidiomycota	Fungi	d:Fungi
825	OTU961	Sporidiobolales sp.					B		basidiomycetous yeast	Wang et al. 2015	uncultured Sporobolomyces	LS452615	98	93	MN903775	100	99.53	Uncultured fungus clone 3980_4786	16	61	6.08e-06	-	-	-	1	2	3	4	18		Sporidiobolales	Incertae sedis	Microbotryomycetes	Pucciniomycotina	Basidiomycota	Fungi	d:Fungi,p:Basidiomycota,c:Microbotryomycetes,o:Sporidiobolales,f:Sporidiobolaceae,g:Sporobolomyces
826	OTU1019	Cystobasidiomycetes sp.					B		maybe yeast	class Pucciniomycotina, contains three orders: the Cystobasidiales, the Erythrobasidiales, and the Naohideales.(Bauer et al. 2006)	Uncultured Cystobasidiomycetes	MN654849	100	94.58	MN654849	100	94.58	Uncultured Cystobasidiomycetes	16	57	5.68e-06	-	-	-	1	1	4	6	8				Cystobasidiomycetes	Pucciniomycotina	Basidiomycota	Fungi	d:Fungi,p:Basidiomycota,c:Cystobasidiomycetes
827	OTU1017	Agaricostilbales sp.					B		basidiomycetous yeast, dimorphic alos prucing hyphae	Bauer et al. 2006	Kurtzmanomyces nectairei TYPE	NR_073266	100	84.8	NR_073266	100	84.8	Kurtzmanomyces nectairei TYPE	16	57	5.68e-06	-	-	-	1	1	3	4	18		Agaricostilbales	Incertae sedis	Agaricostilbomycetes	Pucciniomycotina	Basidiomycota	Fungi	d:Fungi,p:Basidiomycota,c:Agaricostilbomycetes,o:Agaricostilbales,f:Chionosphaeraceae,g:Kurtzmanomyces,s:Kurtzmanomyces_nectairei_SH177594.07FU
828	OTU1098	Agaricostilbales sp.					B		basidiomycetous yeast, dimorphic alos prucing hyphae	Bauer et al. 2006	Chionosphaera cuniculicola strain CBS 10063	KJ778640	76	90	KJ778640	76	90	Chionosphaera cuniculicola strain CBS 10063	16	47	4.69e-06	-	-	-	1	2	2	5	6		Agaricostilbales	Incertae sedis	Agaricostilbomycetes	Pucciniomycotina	Basidiomycota	Fungi	d:Fungi,p:Basidiomycota,c:Agaricostilbomycetes,o:Agaricostilbales,f:Chionosphaeraceae,g:Chionosphaera,s:Chionosphaera_cuniculicola_SH208731.07FU
829	OTU1248	Fungus sp.									Uncultured fungus clone 3980_288	MN902672	100	97.92	MN902672	100	97.92	Uncultured fungus clone 3980_288	16	39	3.89e-06	-	-	-	1	1	2	3	9							Fungi	d:Fungi
830	OTU1167	Fungus sp.									Uncultured fungus clone 3980_2114	MN903976	96	95	MN903976	96	95	Uncultured fungus clone 3980_2114	16	38	3.79e-06	-	-	-	1	1	2	4	5							Fungi	d:Fungi
831	OTU1214	Fungus sp.									Uncultured fungus clone 3980_288	MN902672	100	97.1	MN902672	100	97.1	Uncultured fungus clone 3980_288	16	34	3.39e-06	-	-	-	1	1	2	2	9							Fungi	d:Fungi
832	OTU567	Fungus sp.									Fungal sp.	MG915457	100	92.51	MG915457	100	92.51	Fungal sp.	15	410	4.09e-05	-	-	-	1	2	9	32	103							Fungi	d:Fungi
833	OTU779	Fungus sp.									Uncultured fungus clone 3980_2191	MN904003	100	86.36	MN904003	100	86.36	Uncultured fungus clone 3980_2191	15	131	1.31e-05	-	-	-	1	3	8	12	29							Fungi	d:Fungi,p:Ascomycota
834	OTU775	Retiarius sp. ZM-2017a					A		sooty mould		Retiarius sp. ZM-2017a	KY352465	100	99	GU931725	100	100	Uncultured Ascomycota	15	123	1.23e-05	-	-	-	1	3	4	10	33	Incertae sedis	Incertae sedis	Incertae sedis	Incertae sedis	Pezizomycotina	Ascomycota	Fungi	d:Fungi,p:Ascomycota
835	OTU792	Exobasidium arescens				1	B		colonies without hyphae only with single-celled conidia	host-specific plant pathogene, Exobasidium leaf and fruit spot of blueberry (Brewer 2014)	Exobasidium arescens	FJ896135	100	99	MG914719	99	99.5	Fungal sp. isolate 0639e3324960a9c026b2d87ded27dc9e89fa3b4e	15	113	1.13e-05	-	-	-	1	1	2	6	50	Exobasidiaceae	Exobasidiales	Exobasidiomycetidae	Exobasidiomycetes	Ustilaginomycotina	Basidiomycota	Fungi	d:Fungi,p:Basidiomycota,c:Exobasidiomycetes,o:Exobasidiales,f:Exobasidiaceae,g:Exobasidium,s:Exobasidium_arescens_SH211818.07FU
836	OTU789	Fungus sp.									Uncultured fungus clone rcw_155	KM104091	100	96.95	KM104091	100	96.95	Uncultured fungus clone rcw_155	15	112	1.12e-05	-	-	-	1	2	5	15	23							Fungi	d:Fungi
837	OTU799	Fungus sp.									Uncultured fungus clone 3980_2182	MN903394	100	100	MN903394	100	100	Uncultured fungus clone 3980_2182	15	109	1.09e-05	-	-	-	1	3	5	11	19							Fungi	d:Fungi,p:Basidiomycota,c:Tremellomycetes
838	OTU869	Lemonniera sp.					A		mycelia	aquatic hyphomycetes (Campbell et al. 2006)	Uncultured Lemonniera	JF449591	100	100	JF449591	100	100	Uncultured Lemonniera	15	100	9.97e-06	-	-	-	1	2	6	9	23	Discinellaceae	Helotiales	Leotiomycetidae	Leotiomycetes	Pezizomycotina	Ascomycota	Fungi	d:Fungi,p:Ascomycota
839	OTU838	Fungus sp.									Uncultured fungus clone 2170_513	KP891447	85	92.15	KP891447	85	92.15	Uncultured fungus clone 2170_513	15	98	9.77e-06	-	-	-	1	2	4	9	23							Fungi	d:Fungi
840	OTU905	Fungus sp.						5			Uncultured fungus clone 2168_63	KP897221	100	99.38	KP897221	100	99.38	Uncultured fungus clone 2168_63	15	96	9.57e-06	-	-	-	1	2	4	10	22							Fungi	d:Fungi,p:Ascomycota
841	OTU1095	Ramularia endophylla				1	A		mycelia	anamorphs of Mycosphaerella, ainly foliicolous plant pathogen,	Ramularia endophylla culture-collection CBS:115304	KP894241	100	100	KP894241	100	100	Ramularia endophylla culture-collection CBS:115304	15	82	8.18e-06	-	-	-	1	2	4	9	18	Mycosphaerellaceae	Capnodiales	Dothideomycetidae	Dothideomycetes	Pezizomycotina	Ascomycota	Fungi	d:Fungi,p:Ascomycota,c:Dothideomycetes,o:Capnodiales,f:Mycosphaerellaceae,g:Mycosphaerella,s:Mycosphaerella_punctiformis_SH278798.07FU
842	OTU883	Exobasidium sp.				1	B		colonies without hyphae only with single-celled conidia	host-specific plant pathogene, Exobasidium leaf and fruit spot of blueberry (Brewer 2014)	Exobasidium bisporum	AB180368	100	98	KP897187	100	100	Uncultured fungus clone 2168_21	15	78	7.78e-06	-	-	-	1	4	4	7	9	Exobasidiaceae	Exobasidiales	Exobasidiomycetidae	Exobasidiomycetes	Ustilaginomycotina	Basidiomycota	Fungi	d:Fungi,p:Basidiomycota,c:Exobasidiomycetes,o:Exobasidiales,f:Exobasidiaceae,g:Exobasidium
843	OTU1101	Basidiomycet sp.					B	5			Uncultured fungus isolate OTU743	MN151934	93	88.67	MN151934	93	88.67	Uncultured fungus isolate OTU743	15	70	6.98e-06	-	-	-	1	1	3	6	20						Basidiomycota	Fungi	d:Fungi,p:Basidiomycota,c:Agaricostilbomycetes,o:Agaricostilbales
844	OTU1173	Basidiomycet sp.					B				Uncultured fungus clone 3980_2347	MN904077	100	98.18	MN904077	100	98.18	Uncultured fungus clone 3980_2347	15	68	6.78e-06	-	-	-	1	1	4	7	14						Basidiomycota	Fungi	d:Fungi,p:Basidiomycota,c:Tremellomycetes,o:Tremellales
845	OTU964	Orbiliales sp.					A		mycelia	often wood inhabiting, (Quijada et al. 2016	Orbilia polyspora	MK473391	79	86	MN902580	100	100	Uncultured fungus clone 3980_237	15	68	6.78e-06	-	-	-	1	1	2	6	17		Orbiliales	Orbiliomycetidae	Orbiliomycetes	Pezizomycotina	Ascomycota	Fungi	d:Fungi,p:Ascomycota,c:Orbiliomycetes,o:Orbiliales,f:Orbiliaceae,g:Orbilia
846	OTU943	Dioszegia sp.					B		basidiomycetous yeast	ballistoconidium-forming yeast (Bai et al.2002)	Dioszegia crocea isolate SREF155	MN660424	100	100	MN660424	100	100	Dioszegia crocea isolate SREF155	15	64	6.38e-06	-	-	-	1	2	3	4	18	Tremellaceae	Tremellales	Incertae sedis	Tremellomycetes	Agaricomycotina	Basidiomycota	Fungi	d:Fungi,p:Basidiomycota,c:Tremellomycetes,o:Tremellales,f:Bulleraceae,g:Bullera,s:Bullera_crocea_SH209709.07FU
847	OTU989	Fungus sp.									Uncultured fungus clone 3980_469	MN902825	100	99.1	MN902825	100	99.1	Uncultured fungus clone 3980_469	15	64	6.38e-06	-	-	-	1	2	2	4	16							Fungi	d:Fungi
848	OTU1178	Helotiales sp.					A				Uncultured Helotiales clone OTU_769	KX402271	100	94	MN902609	100	97.01	Uncultured fungus clone 3980_302	15	54	5.39e-06	-	-	-	1	1	2	6	14		Helotiales	Leotiomycetidae	Leotiomycetes	Pezizomycotina	Ascomycota	Fungi	d:Fungi,p:Ascomycota,c:Leotiomycetes
849	OTU1077	Lycoperdon pyriforme					B		mycelia		Lycoperdon pyriforme	MN992466	100	100	MN992466	100	100	Lycoperdon pyriforme	15	42	4.19e-06	-	-	-	1	1	2	5	7	Agaricaceae	Agaricales	Agaricomycetidae	Agaricomycetes	Agaricomycotina	Basidiomycota	Fungi	d:Fungi,p:Basidiomycota,c:Agaricomycetes,o:Agaricales,f:Lycoperdaceae,g:Lycoperdon,s:Lycoperdon_pyriforme_SH175879.07FU
850	OTU1192	Neodevriesia simplex					A	0	mycelia	Wang et al. 2017	Neodevriesia simplex	NR_155464	96	97	NR_155464	96	97	Neodevriesia simplex	15	42	4.19e-06	-	-	-	1	1	2	4	7	Neodevriesiaceae	Capnodiales	Dothideomycetidae	Dothideomycetes	Pezizomycotina	Ascomycota	Fungi	d:Fungi,p:Ascomycota,c:Dothideomycetes,o:Capnodiales
851	OTU618	Tremellales sp.					B		basidiomycetous yeast, dimorphic also producing hyphae		Uncultured Tremellales	KM067409	98	94	MN903483	100	100	Uncultured fungus clone 3980_2020	14	250	2.49e-05	-	-	-	1	2	8	15	69		Tremellales	Incertae sedis	Tremellomycetes	Agaricomycotina	Basidiomycota	Fungi	d:Fungi,p:Basidiomycota,c:Tremellomycetes,o:Tremellales
852	OTU687	Claussenomyces olivaceus			1?		A		mycelia	Menardi 2007, saprophytes on decaying and decorticated wood	Claussenomyces olivaceus strain NB-480	KY633590	99	99	KY633590	99	99	Claussenomyces olivaceus strain NB-480	14	198	1.97e-05	-	-	-	1	2	5	14	91	Tympanidaceae	Helotiales	Leotiomycetidae	Leotiomycetes	Pezizomycotina	Ascomycota	Fungi	d:Fungi,p:Ascomycota,c:Leotiomycetes
853	OTU664	Fungus sp.									Uncultured fungus 2168	KP897622.1	100	97	KP897622.1	100	97	Uncultured fungus 2168	14	196	1.95e-05	-	-	-	1	4	10	27	39							Fungi	d:Fungi,p:Ascomycota
854	OTU673	Physcia adscendens					A		lichenized fungi	Helm-Schwielenflechte	Physcia cf. adscendens	MN654532.1	100	100	MN654532.1	100	100	Physcia cf. adscendens	14	187	1.86e-05	-	-	-	1	2	4	9	115	Physciaceae	Caliciales	Lecanoromycetidae	Lecanoromycetes	Pezizomycotina	Ascomycota	Fungi	d:Fungi,p:Ascomycota,c:Lecanoromycetes,o:Caliciales,f:Physciaceae,g:Physcia,s:Physcia_adscendens_SH181746.07FU
855	OTU743	Holtermanniella festucosa					B		basidiomycetous yeast	syn. ≡Cryptococcus festucosus Golubev & J.P. Samp., Canadian Journal of Microbiology 50 (12): 1004 (2004)	Holtermanniella festucosa GR3-3-4-6	LC515026	100	100	LC515026	100	100	Holtermanniella festucosa GR3-3-4-6	14	144	1.44e-05	-	-	-	1	2	4	16	53	Holtermanniaceae	Holtermanniales	Incertae sedis	Tremellomycetes	Agaricomycotina	Basidiomycota	Fungi	d:Fungi,p:Basidiomycota,c:Tremellomycetes,o:Holtermanniales,f:Holtermanniales_fam_Incertae_sedis,g:Holtermanniella
856	OTU824	Tremellales sp.					B		basidiomycetous yeast, dimorphic also producing hyphae		Tremellales sp. A HL-2015	KR857012	100	98	KR857012	100	98	Tremellales sp. A HL-2015	14	104	1.04e-05	-	-	-	1	3	5	9	26		Tremellales	Incertae sedis	Tremellomycetes	Agaricomycotina	Basidiomycota	Fungi	d:Fungi,p:Basidiomycota,c:Tremellomycetes,o:Tremellales,f:Cuniculitremaceae,g:Fellomyces
857	OTU891	Phaeosphaeriaceae sp.					A		mycelia	(Zhang 2019)	Phaeosphaeriaceae sp.	MK595654	100	99	KP897949	100	100	Uncultured fungus clone 2168_880	14	98	9.77e-06	-	-	-	1	1	5	7	27	Phaeosphaeriaceae	Pleosporales	Pleosporomycetidae	Dothideomycetes	Pezizomycotina	Ascomycota	Fungi	d:Fungi,p:Ascomycota,c:Dothideomycetes,o:Pleosporales
858	OTU867	Passalora sp.				1	A		mycelia	leaf pathogen,anamorph of Mycosphaerella	Uncultured Passalora clone AEW4_71	KF823587	100	100	KF823587	100	100	Uncultured Passalora clone AEW4_71	14	88	8.78e-06	-	-	-	1	2	4	6	38	Mycosphaerellaceae	Capnodiales	Dothideomycetidae	Dothideomycetes	Pezizomycotina	Ascomycota	Fungi	d:Fungi,p:Ascomycota,c:Dothideomycetes,o:Capnodiales,f:Mycosphaerellaceae
859	OTU873	Fungus sp.									Fungal sp. agrD392	JN053143	100	98	JN053143	100	98	Fungal sp. agrD392	14	87	8.68e-06	-	-	-	1	3	7	10	11							Fungi	d:Fungi
860	OTU832	Ascomycet sp.					A				Uncultured fungus clone 2168_224	KP897359	100	99	KP897359	100	99	Uncultured fungus clone 2168_224	14	84	8.38e-06	-	-	-	1	2	4	11	18						Ascomycota	Fungi	d:Fungi,p:Ascomycota
861	OTU910	Basidiomycet sp.					B	5			Hamamotoa singularis culture CBS:5109	KY103496	70	85	KY103496	70	85	Hamamotoa singularis culture CBS:5109	14	82	8.18e-06	-	-	-	1	2	3	6	27						Basidiomycota	Fungi	d:Fungi
862	OTU858	Capnodiales sp.					A		mycelia	Rußtaupilzartige, mostly on surfaces ofs twigs and leaves	Uncultured Capnodiales	LN911024	100	89	KP897842	100	99	Uncultured fungus clone 2168_763	14	79	7.88e-06	-	-	-	1	1	4	6	24		Capnodiales	Dothideomycetidae	Dothideomycetes	Pezizomycotina	Ascomycota	Fungi	d:Fungi,p:Ascomycota,c:Dothideomycetes,o:Capnodiales
863	OTU1018	Physcia sp.					A		lichenized fungi	Schwielenflechte	Physcia cf. adscendens/tenella	MN654560	100	100	MN654560	100	100	Physcia cf. adscendens/tenella	14	72	7.18e-06	-	-	-	1	1	2	6	21	Physciaceae	Caliciales	Lecanoromycetidae	Lecanoromycetes	Pezizomycotina	Ascomycota	Fungi	d:Fungi,p:Ascomycota,c:Lecanoromycetes,o:Caliciales,f:Physciaceae,g:Physcia
864	OTU1130	Entoloma sp.					B		mycelia	terricol, saprobiontic or mycorrhiza	Uncultured Entoloma sp. clone d484.11	AY254864	100	100	AY254864	100	100	Uncultured Entoloma sp. clone d484.11	14	66	6.58e-06	-	-	-	1	1	3	6	20	Entolomataceae	Agaricales	Agaricomycetidae	Agaricomycetes	Agaricomycotina	Basidiomycota	Fungi	d:Fungi,p:Basidiomycota
865	OTU1042	Erysiphe sp.				1	A		mycelia	cause powdery mildew	Erysiphe alphitoides	MK357385	100	100	MK357385	100	100	Erysiphe alphitoides	14	62	6.18e-06	-	-	-	1	1	3	7	19	Erysiphaceae	Erysiphales	Leotiomycetidae	Leotiomycetes	Pezizomycotina	Ascomycota	Fungi	d:Fungi,p:Ascomycota,c:Leotiomycetes,o:Erysiphales,f:Erysiphaceae,g:Erysiphe
866	OTU975	Myriangium sp.					A		mycelia	Petch 1946	Uncultured Myriangium	JF424297	96	95	MF976642	100	97	Uncultured fungus clone OTU_F74_R654	14	58	5.78e-06	-	-	-	1	1	2	5	20	Myriangiaceae	Myriangiales	Dothideomycetidae	Dothideomycetes	Pezizomycotina	Ascomycota	Fungi	d:Fungi
867	OTU1007	Agaricostilbomycetes sp.					B		basidiomycetous yeast, dimorphic alos prucing hyphae	Bauer et al. 2006	Agaricostilbomycetes sp. TY-197	AY313066	100	78	MN902525	100	98	Uncultured fungus clone 3980_187	14	58	5.78e-06	-	-	-	1	3	3	6	9				Agaricostilbomycetes	Pucciniomycotina	Basidiomycota	Fungi	d:Fungi,p:Basidiomycota,c:Agaricostilbomycetes,o:Agaricostilbales
868	OTU1255	Ascomycet sp.					A	3			Uncultured fungus clone 3980_436	MN902654	98	100	MN902654	98	100	Uncultured fungus clone 3980_436	14	57	5.68e-06	-	-	-	1	2	4	6	10						Ascomycota	Fungi	d:Fungi,p:Ascomycota
869	OTU1036	Fungus sp.									Uncultured fungus clone 3980_2258	MN903750	100	100	MN903750	100	100	Uncultured fungus clone 3980_2258	14	48	4.79e-06	-	-	-	1	2	3	4	10							Fungi	d:Fungi,p:Ascomycota,c:Lecanoromycetes,o:Lecanorales
870	OTU1026	Phaeosphaeria sp.					A		mycelia	(Zhang 2019)	Phaeosphaeria sp. isolate OTU694	MK019063	100	100	MK019063	100	100	Phaeosphaeria sp. isolate OTU694	14	46	4.59e-06	-	-	-	1	1	3	4	12	Phaeosphaeriaceae	Pleosporales	Pleosporomycetidae	Dothideomycetes	Pezizomycotina	Ascomycota	Fungi	d:Fungi,p:Ascomycota,c:Dothideomycetes,o:Pleosporales,f:Phaeosphaeriaceae
871	OTU1166										No significant similarity found								14	38	3.79e-06	-	-	-	1	1	2	3	10								d:Fungi,p:Ascomycota
872	OTU1139	Ascomycet sp.					A				Fungal sp. isolate	MG914662	100	100	MG914662	100	100	Fungal sp. isolate	14	36	3.59e-06	-	-	-	1	1	2	4	8						Ascomycota	Fungi	d:Fungi,p:Ascomycota,c:Eurotiomycetes,o:Chaetothyriales
873	OTU390										No significant similarity found								13	895	8.93e-05	-	-	-	1	4	8	67	472								d:Fungi,p:Ascomycota
874	OTU440	Penicillium sp.					A		mycelia		Penicillium sp. isolate L-4-1-3-1	MT133831	100	100	MT133831	100	100	Penicillium sp. isolate L-4-1-3-1	13	635	6.33e-05	-	-	-	1	1	7	8	575	Aspergillaceae	Eurotiales	Eurotiomycetidae	Eurotiomycetes	Pezizomycotina	Ascomycota	Fungi	d:Fungi,p:Ascomycota,c:Eurotiomycetes
875	OTU528	Ramichloridium sp.									Ramichloridium sp. strain CG-ML26	KP968414	100	100	KP968414	100	100	Ramichloridium sp. strain CG-ML26	13	403	4.02e-05	-	-	-	1	3	5	19	224	Mycosphaerellaceae	Capnodiales	Dothideomycetidae	Dothideomycetes	Pezizomycotina	Ascomycota	Fungi	d:Fungi
876	OTU616	Rhizosphaera pini	1			1	A		black yast-like		Rhizosphaera pini	MH854884.1	100	100	MN902591.1	100	100	Uncultured fungus 3980	13	249	2.48e-05	-	-	-	1	5	11	26	95	Venturiaceae	Venturiales	Pleosporomycetidae	Dothideomycetes	Pezizomycotina	Ascomycota	Fungi	d:Fungi,p:Ascomycota,c:Leotiomycetes,o:Helotiales,f:Dermateaceae,g:Pyrenopeziza,s:Pyrenopeziza_revincta_SH211409.07FU
877	OTU631	Fungus sp.									Uncultured fungus 2170	KP891447.1	100	100	KP891447.1	100	100	Uncultured fungus 2170	13	238	2.37e-05	-	-	-	1	2	8	17	136							Fungi	d:Fungi,p:Basidiomycota
878	OTU662	Mollisia fusca			1?		A	3	mycelia	Starkreagierendes Filz-Weichbecherchen, wächst an liegenden Laubholzästen	Mollisia fusca	KP276574.1	100	100	LS452082.1	100	100	Uncultured fungus	13	199	1.98e-05	-	-	-	1	5	7	27	54	Mollisiaceae	Helotiales	Leotiomycetidae	Leotiomycetes	Pezizomycotina	Ascomycota	Fungi	d:Fungi,p:Ascomycota,c:Leotiomycetes,o:Helotiales,f:Dermateaceae,g:Pyrenopeziza,s:Pyrenopeziza_revincta_SH211409.07FU
879	OTU698	Sporidiobolales sp.					B		basidiomycetous yeast	Wang et al. 2015	Rhodotorula subericola	NR_137680	97	85	MF976115	100	91	Uncultured fungus clone OTU_R533	13	184	1.83e-05	-	-	-	1	1	8	27	41		Sporidiobolales	Incertae sedis	Microbotryomycetes	Pucciniomycotina	Basidiomycota	Fungi	d:Fungi,p:Basidiomycota,c:Microbotryomycetes
880	OTU793	Microstroma sp.				1	B		basidiomycetous yeast	In culture Microstroma grows as a yeast. This organism is a plant pathogen, and is common on leaves of Juglans and Carya.	Microstroma bacarum culture CBS:10691	KY104728	100	100	KY104728	100	100	Microstroma bacarum culture CBS:10691	13	157	1.57e-05	-	-	-	1	2	4	6	109	Microstromataceae	Microstromatales	Exobasidiomycetidae	Exobasidiomycetes	Ustilaginomycotina	Basidiomycota	Fungi	d:Fungi,p:Basidiomycota,c:Exobasidiomycetes,o:Microstromatales
881	OTU708	Sphaeronaemella fragariae					A		mycelia		Sphaeronaemella fragariae	MK247689	100	95	MK247689	100	95	Sphaeronaemella fragariae	13	154	1.54e-05	-	-	-	1	3	5	9	74	Incertae sedis	Microascales	Hypocreomycetidae	Sordariomycetes	Pezizomycotina	Ascomycota	Fungi	d:Fungi
882	OTU739	Exobasidium arescens				1	B		colonies without hyphae only with single-celled conidia	host-specific plant pathogene, Exobasidium leaf and fruit spot of blueberry (Brewer 2014)	Exobasidium arescens	FJ896135	100	99	MG914719	99	99	Fungal sp. isolate	13	153	1.53e-05	-	-	-	1	3	5	20	54	Exobasidiaceae	Exobasidiales	Exobasidiomycetidae	Exobasidiomycetes	Ustilaginomycotina	Basidiomycota	Fungi	d:Fungi,p:Basidiomycota,c:Exobasidiomycetes,o:Exobasidiales,f:Exobasidiaceae,g:Exobasidium,s:Exobasidium_arescens_SH211818.07FU
883	OTU754	Itersonilia pannonica					B		basidiomycetous yeast	killer yeast (Buzzini et al. 2017)	Itersonilia pannonica	KX067837	100	100	KX067837	100	100	Itersonilia pannonica	13	148	1.48e-05	-	-	-	1	1	2	3	112	Cystofilobasidiaceae	Cystofilobasidiales	Tremellomycetidae	Tremellomycetes	Agaricomycotina	Basidiomycota	Fungi	d:Fungi,p:Basidiomycota,c:Tremellomycetes,o:Cystofilobasidiales,f:Mrakiaceae,g:Itersonilia,s:Itersonilia_pannonica_SH199073.07FU
884	OTU720	Dothideales sp.					A				Uncultured Dothideales clone OTU_579	KJ826879	94	90	KM494022	100	99	Uncultured fungus clone 454_622	13	136	1.36e-05	-	-	-	1	2	6	12	47		Dothideales	Dothideomycetidae	Dothideomycetes	Pezizomycotina	Ascomycota	Fungi	d:Fungi,p:Ascomycota,c:Eurotiomycetes,o:Chaetothyriales,f:Chaetothyriales_fam_Incertae_sedis,g:Sarcinomyces
885	OTU863	Fungus sp.									Uncultured fungus clone 3980_763	MN902855	100	98	MN902855	100	98	Uncultured fungus clone 3980_763	13	123	1.23e-05	-	-	-	1	2	5	10	41							Fungi	d:Fungi
886	OTU787	Fungus sp.									Uncultured fungus clone 2168_122	KP897271	100	100	KP897271	100	100	Uncultured fungus clone 2168_122	13	108	1.08e-05	-	-	-	1	2	3	8	30							Fungi	d:Fungi,p:Basidiomycota,c:Tremellomycetes,o:Tremellales,f:Cuniculitremaceae
887	OTU794	Tremellales sp.					B		basidiomycetous yeast, dimorphic also producing hyphae		Tremellales sp. A HL-2015	KR857012	100	99	KR857012	100	99	Tremellales sp. A HL-2015	13	107	1.07e-05	-	-	-	1	3	7	12	20		Tremellales	Incertae sedis	Tremellomycetes	Agaricomycotina	Basidiomycota	Fungi	d:Fungi,p:Basidiomycota,c:Tremellomycetes,o:Tremellales,f:Cuniculitremaceae,g:Fellomyces
888	OTU897										No significant similarity found								13	92	9.17e-06	-	-	-	1	3	4	6	22							Fungi	d:Fungi
889	OTU906	Fungus sp.						5			Uncultured fungus clone 3980_1423	MN903627	100	96	MN903627	100	96	Uncultured fungus clone 3980_1423	13	89	8.88e-06	-	-	-	1	2	3	6	24							Fungi	d:Fungi
890	OTU853	Ramularia endophylla				1	A		mycelia	anamorphs of Mycosphaerella, ainly foliicolous plant pathogen,	Ramularia endophylla	KX096690	100	100	KX096690	100	100	Ramularia endophylla	13	89	8.88e-06	-	-	-	1	4	6	10	16	Mycosphaerellaceae	Capnodiales	Dothideomycetidae	Dothideomycetes	Pezizomycotina	Ascomycota	Fungi	d:Fungi,p:Ascomycota,c:Dothideomycetes,o:Capnodiales,f:Mycosphaerellaceae,g:Mycosphaerella,s:Mycosphaerella_punctiformis_SH278798.07FU
891	OTU866	Ascomycet sp.					A				uncultured Ascomycota	FR682254	100	100	FR682254	100	100	uncultured Ascomycota	13	86	8.58e-06	-	-	-	1	3	6	8	15						Ascomycota	Fungi	d:Fungi,p:Ascomycota,c:Eurotiomycetes,o:Chaetothyriales
892	OTU1100	Tremella globispora					B		basidiomycetous yeast, dimorphic also producing hyphae		Tremella globispora CBS 6972	NR_155889	100	100	NR_155889	100	100	Tremella globispora CBS 6972	13	81	8.08e-06	-	-	-	1	2	4	8	22	Tremellaceae	Tremellales	Incertae sedis	Tremellomycetes	Agaricomycotina	Basidiomycota	Fungi	d:Fungi,p:Basidiomycota,c:Tremellomycetes,o:Tremellales,f:Tremellaceae,g:Tremella,s:Tremella_globispora_SH203748.07FU
893	OTU870	Rhodoveronaea sp.					A		mycelia	anamorphic	Rhodoveronaea varioseptata strain CBS 123472	MG600393	100	99	MG916081	100	100	Fungal sp. isolate	13	81	8.08e-06	-	-	-	1	2	4	6	27	Incertae sedis	Incertae sedis	Sordariomycetidae	Sordariomycetes	Pezizomycotina	Ascomycota	Fungi	d:Fungi,p:Ascomycota,c:Sordariomycetes,o:Sordariomycetes_ord_Incertae_sedis,f:Sordariomycetes_fam_Incertae_sedis,g:Rhodoveronaea,s:Rhodoveronaea_varioseptata_SH207764.07FU
894	OTU899	Cystobasidiales sp.					B		maybe yeast	class Pucciniomycotina, contains three orders: the Cystobasidiales, the Erythrobasidiales, and the Naohideales.(Bauer et al. 2006)	Occultifur sp. isolate OTU907	MK019150	100	94	MK019150	100	94	Occultifur sp. isolate OTU907	13	78	7.78e-06	-	-	-	1	2	4	8	20		Cystobasidiales	Incertae sedis	Cystobasidiomycetes	Pucciniomycotina	Basidiomycota	Fungi	d:Fungi,p:Basidiomycota
895	OTU849	Pyrenophora sp.				1	B		mycelia	plant pathogenic, teleomorph of Drechslera	Pyrenophora tritici-repentis	LC500057	100	100	LC500057	100	100	Pyrenophora tritici-repentis	13	77	7.68e-06	-	-	-	1	3	3	8	16	Pleosporaceae	Pleosporales	Pleosporomycetidae	Dothideomycetes	Pezizomycotina	Ascomycota	Fungi	d:Fungi,p:Ascomycota,c:Dothideomycetes,o:Pleosporales,f:Pleosporaceae,g:Pyrenophora,s:Pyrenophora_tritici-repentis_SH193139.07FU
896	OTU1184	Vuilleminia sp.			1		B		wood-decay WRF		Vuilleminia comedens	MG609033	100	100	MG609033	100	100	Vuilleminia comedens	13	72	7.18e-06	-	-	-	1	2	3	5	25	Corticiaceae	Corticiales	Incertae sedis	Agaricomycetes	Agaricomycotina	Basidiomycota	Fungi	d:Fungi,p:Basidiomycota,c:Agaricomycetes,o:Corticiales,f:Vuilleminiaceae,g:Vuilleminia,s:Vuilleminia_comedens_SH193217.07FU
897	OTU919	Ascomycet sp.					A				Ascomycota sp. isolate OTU1098	MK018760	96	95	MK018760	96	95	Ascomycota sp. isolate OTU1098	13	72	7.18e-06	-	-	-	1	1	4	9	16						Ascomycota	Fungi	d:Fungi
898	OTU950	Fungus sp.									Uncultured fungus clone 3980_1167	MN903200	79	86	MN903200	79	86	Uncultured fungus clone 3980_1167	13	66	6.58e-06	-	-	-	1	2	3	5	23							Fungi	d:Fungi,p:Basidiomycota
899	OTU977	Fungus sp.									Uncultured fungus clone 3980_738	MN902911	100	90	MN902911	100	90	Uncultured fungus clone 3980_738	13	65	6.48e-06	-	-	-	1	2	3	5	22							Fungi	d:Fungi
900	OTU1090	Constantinomyces oldenburgensis					A			roof-inhabiting, Capnoidales	Constantinomyces oldenburgensis CBS 144642	NR_159758	100	100	NR_159758	100	100	Constantinomyces oldenburgensis CBS 144642	13	64	6.38e-06	-	-	-	1	3	4	6	13	Incertae sedis	Capnodiales	Dothideomycetidae	Dothideomycetes	Pezizomycotina	Ascomycota	Fungi	d:Fungi,p:Ascomycota,c:Dothideomycetes,o:Capnodiales,f:Teratosphaeriaceae
901	OTU954	Dothideales sp.					A				Dothiora coronillae	NR_157481	93	95	MG828350	100	100	Uncultured fungus clone 2185_999	13	63	6.28e-06	-	-	-	1	2	4	8	14		Dothideales	Dothideomycetidae	Dothideomycetes	Pezizomycotina	Ascomycota	Fungi	d:Fungi,p:Ascomycota,c:Dothideomycetes
902	OTU1129	Bullera alba					B		basidiomycetous yeast		Bullera alba isolate SREF886	MN660968	100	100	MN660968	100	100	Bullera alba isolate SREF886	13	63	6.28e-06	-	-	-	1	1	2	5	22	Bulleraceae	Tremellales	Incertae sedis	Tremellomycetes	Agaricomycotina	Basidiomycota	Fungi	d:Fungi,p:Basidiomycota,c:Tremellomycetes,o:Tremellales,f:Bulleraceae,g:Bullera,s:Bullera_alba_SH215453.07FU
903	OTU1029										No significant similarity found								13	61	6.08e-06	-	-	-	1	1	2	5	16							Fungi	d:Fungi
904	OTU988	Fungus sp.									Uncultured fungus clone 2170_148	KP891038	100	99	KP891038	100	99	Uncultured fungus clone 2170_148	13	59	5.88e-06	-	-	-	1	2	4	5	13							Fungi	d:Fungi,p:Ascomycota,c:Dothideomycetes,o:Capnodiales
905	OTU1045	Fungus sp.									Uncultured fungus clone 3980_524	MN902827	98	99	MN902827	98	99	Uncultured fungus clone 3980_524	13	50	4.99e-06	-	-	-	1	2	3	5	12							Fungi	d:Fungi,p:Ascomycota,c:Lecanoromycetes,o:Lecanorales
906	OTU1061	Periconia byssoides					A		mycelia		Periconia byssoides	MK907734	100	100	MK907734	100	100	Periconia byssoides	13	50	4.99e-06	-	-	-	1	2	2	4	14	Incertae sedis	Pleosporales	Pleosporomycetidae	Dothideomycetes	Pezizomycotina	Ascomycota	Fungi	d:Fungi,p:Ascomycota
907	OTU1254	Fungus sp.									Uncultured fungus clone 3980_718	MN90306	100	98	MN90306	100	98	Uncultured fungus clone 3980_718	13	49	4.89e-06	-	-	-	1	2	3	4	12							Fungi	d:Fungi
908	OTU1096	Fungus sp.									Uncultured fungus clone 2170_916	KP891598	98	93	KP891598	98	93	Uncultured fungus clone 2170_916	13	48	4.79e-06	-	-	-	1	2	3	4	12							Fungi	d:Fungi,p:Basidiomycota,c:Microbotryomycetes,o:Sporidiobolales,f:Sporidiobolaceae,g:Sporobolomyces
909	OTU1089	Symmetrospora coprosmae					B		basidiomycetous yeast		Symmetrospora coprosmae	MN660506	100	100	MN660506	100	100	Symmetrospora coprosmae	13	48	4.79e-06	-	-	-	1	2	2	3	16	Symmetrosporaceae	Incertae sedis	Incertae sedis	Cystobasidiomycetes	Pucciniomycotina	Basidiomycota	Fungi	d:Fungi,p:Basidiomycota,c:Cystobasidiomycetes,o:Cystobasidiomycetes_ord_Incertae_sedis,f:Cystobasidiomycetes_fam_Incertae_sedis,g:Symmetrospora,s:Symmetrospora_coprosmae_SH277511.07FU
910	OTU1084	Fungus sp.									Uncultured fungus clone 454_658	KM494059	100	100	KM494059	100	100	Uncultured fungus clone 454_658	13	46	4.59e-06	-	-	-	1	1	3	4	12							Fungi	d:Fungi
911	OTU1075										No significant similarity found								13	42	4.19e-06	-	-	-	1	2	3	4	9							Fungi	d:Fungi
912	OTU1245	Pleosporales sp.					A				Pleosporales sp.	KY977606	100	100	KY977606	100	100	Pleosporales sp.	13	38	3.79e-06	-	-	-	1	1	3	4	8		Pleosporales	Pleosporomycetidae	Dothideomycetes	Pezizomycotina	Ascomycota	Fungi	d:Fungi,p:Ascomycota,c:Dothideomycetes
913	OTU1144	Pezizomycotina sp.					A				Pezizomycotina sp. PAH2_7	KF227874	98	98	KX195121	100	99	Uncultured fungus clone 2700	13	36	3.59e-06	-	-	-	1	1	3	4	6					Pezizomycotina	Ascomycota	Fungi	d:Fungi,p:Ascomycota
914	OTU701	Fungus sp.									Uncultured fungus clone 2168_290	KP897388	100	100	KP897388	100	100	Uncultured fungus clone 2168_290	12	166	1.66e-05	-	-	-	2	5	9	18	51							Fungi	d:Fungi,p:Basidiomycota,c:Tremellomycetes,o:Tremellales,f:Tremellaceae,g:Cryptococcus
915	OTU710	Powellomyces sp.					Ch			Longcore et al. 2011: soil-inhabiting chytrids, Spizellomycetales	Uncultured Powellomyces clone AEW4_17	KF823620	100	99	KF823620	100	99	Uncultured Powellomyces clone AEW4_17	12	151	1.51e-05	-	-	-	2	4	8	14	41	Powellomycetaceae	Spizellomycetales	Chytridiomycetidae	Chytridiomycetes	Chytridiomycotina	Chytridiomycota	Fungi	d:Fungi,p:Chytridiomycota,c:Spizellomycetes,o:Spizellomycetales,f:Powellomycetaceae,g:Powellomyces
916	OTU856										No significant similarity found								12	144	1.44e-05	-	-	-	1	5	10	22	29							Fungi	d:Fungi
917	OTU718	Pachnocybe sp.									Pachnocybe sp. strain LYS3-9-2	MN945985	100	100	MN945985	100	100	Pachnocybe sp. strain LYS3-9-2	12	143	1.43e-05	-	-	-	1	3	4	11	81	Pachnocybaceae	Pachnocybales	Incertae sedis	Pucciniomycetes	Pucciniomycotina	Basidiomycota	Fungi	d:Fungi,p:Basidiomycota,c:Pucciniomycetes
918	OTU742	Fungus sp.									Uncultured fungus clone 81	KU536125	100	100	KU536125	100	100	Uncultured fungus clone 81	12	127	1.27e-05	-	-	-	1	3	3	16	53							Fungi	d:Fungi,p:Ascomycota,c:Dothideomycetes,o:Capnodiales,f:Teratosphaeriaceae
919	OTU797	Kondoa sp.	?				B		basidiomycetous yeast	Wang et al. 2015	Kondoa sp. strain CGMCC2.3100	MK050356	89	80	MK050356	89	80	Kondoa sp. strain CGMCC2.3100	12	122	1.22e-05	-	-	-	1	1	2	8	79	Agaricostilbaceae	Agaricostilbales	Incertae sedis	Agaricostilbomycetes	Pucciniomycotina	Basidiomycota	Fungi	d:Fungi,p:Basidiomycota,c:Agaricostilbomycetes
920	OTU810	Tremella sp.					B		basidiomycetous yeast, dimorphic also producing hyphae		Tremella sp.	MN833912	100	100	MN833912	100	100	Tremella sp.	12	100	9.97e-06	-	-	-	1	2	3	11	45	Tremellaceae	Tremellales	Incertae sedis	Tremellomycetes	Agaricomycotina	Basidiomycota	Fungi	d:Fungi,p:Basidiomycota,c:Tremellomycetes,o:Tremellales,f:Tremellaceae,g:Tremella,s:Tremella_moriformis_SH019470.07FU
921	OTU995	Sordariomycetes sp.									Uncultured Sordariomycetes	LN911746	88	87	LN911746	88	87	Uncultured Sordariomycetes	12	91	9.08e-06	-	-	-	1	2	5	8	44				Sordariomycetes	Pezizomycotina	Ascomycota	Fungi	d:Fungi,p:Ascomycota,c:Sordariomycetes,o:Hypocreales
922	OTU841	Fungus sp.									Uncultured fungus clone 2185_780	MG828147	100	87	MG828147	100	87	Uncultured fungus clone 2185_780	12	87	8.68e-06	-	-	-	1	3	6	10	21							Fungi	d:Fungi
923	OTU981	Chaetothyriales sp.					A		black yeast	Epiphyten, Humanparasiten oder oft mit predominantly black yeast anamorphs	Chaetothyriales sp.	MN065483	100	100	MN065483	100	100	Chaetothyriales sp.	12	85	8.48e-06	-	-	-	1	3	5	12	23		Chaetothyriales	Chaetothyriomycetidae	Eurotiomycetes	Pezizomycotina	Ascomycota	Fungi	d:Fungi,p:Ascomycota,c:Leotiomycetes,o:Helotiales,f:Dermateaceae,g:Trimmatostroma,s:Trimmatostroma_cordae_SH002249.07FU
924	OTU885										No significant similarity found								12	82	8.18e-06	-	-	-	1	1	2	18	24							Fungi	d:Fungi
925	OTU951										No significant similarity found								12	79	7.88e-06	-	-	-	1	2	3	4	34							Fungi	d:Fungi
926	OTU987	Fungus sp.									Fungal sp. agrD392	JN053143	100	98	JN053143	100	98	Fungal sp. agrD392	12	71	7.08e-06	-	-	-	1	1	3	5	31							Fungi	d:Fungi
927	OTU920	Fungus sp.									Uncultured fungus clone 3980_997	MN903291	99	99	MN903291	99	99	Uncultured fungus clone 3980_997	12	67	6.68e-06	-	-	-	1	2	5	10	15							Fungi	d:Fungi,p:Ascomycota,c:Eurotiomycetes,o:Chaetothyriales,f:Herpotrichiellaceae
928	OTU978	Bannozyma sp.					B		basidiomycetous yeast	Wang et al. 2015	Bannozyma sp.	MN128415	100	99	MN128415	100	99	Bannozyma sp.	12	61	6.08e-06	-	-	-	1	3	5	7	15	Chrysozymaceae	Incertae sedis	Incertae sedis	Microbotryomycetes	Pucciniomycotina	Basidiomycota	Fungi	d:Fungi,p:Basidiomycota,c:Tremellomycetes
929	OTU1104	Ceratobasidium sp.									Ceratobasidium sp. Rr82	KF646110	100	100	KF646110	100	100	Ceratobasidium sp. Rr82	12	59	5.88e-06	-	-	-	1	2	5	7	14	Ceratobasidiaceae	Cantharellales	Incertae sedis	Agaricomycetes	Agaricomycotina	Basidiomycota	Fungi	d:Fungi,p:Basidiomycota,c:Agaricomycetes,o:Cantharellales,f:Ceratobasidiaceae
930	OTU936	Leptospora rubella						5			Leptospora rubella	MN660480	100	100	MN660480	100	100	Leptospora rubella	12	59	5.88e-06	-	-	-	1	3	5	7	11	Incertae sedis	Incertae sedis	Incertae sedis	Dothideomycetes	Pezizomycotina	Ascomycota	Fungi	d:Fungi,p:Ascomycota,c:Dothideomycetes,o:Dothideomycetes_ord_Incertae_sedis,f:Dothideomycetes_fam_Incertae_sedis,g:Leptospora,s:Leptospora_rubella_SH200463.07FU
931	OTU971	Hypogymnia physodes									Hypogymnia physodes	MN654529	100	100	MN654529	100	100	Hypogymnia physodes	12	57	5.68e-06	-	-	-	1	1	7	7	10	Parmeliaceae	Lecanorales	Lecanoromycetidae	Lecanoromycetes	Pezizomycotina	Ascomycota	Fungi	d:Fungi,p:Ascomycota,c:Lecanoromycetes,o:Lecanorales,f:Parmeliaceae,g:Hypogymnia,s:Hypogymnia_physodes_SH179334.07FU
932	OTU1040	Cyphellophora sessilis				1	A		mycelia	some species cause sooty blotch and flyspeck disease, Cyphellophora includes human- and plant-related species from mammal skin and nails, plant materials, and food (Gao et al. 2015), Regenflecken, Fliegenflecken auch Rußflecken	Cyphellophora sessilis strain CBS 238.93	KF928459	100	100	KF928459	100	100	Cyphellophora sessilis strain CBS 238.93	12	52	5.19e-06	-	-	-	1	2	3	6	12	Cyphellophoraceae	Chaetothyriales	Chaetothyriomycetidae	Eurotiomycetes	Pezizomycotina	Ascomycota	Fungi	d:Fungi,p:Ascomycota,c:Eurotiomycetes,o:Chaetothyriales,f:Cyphellophoraceae,g:Cyphellophora,s:Cyphellophora_sessilis_SH197859.07FU
933	OTU1076	Cystobasidium psychroaquaticum					B		basidiomycetous yeast	psychrophilic aquatic source, Yurkov et al. 2015	Cystobasidium psychroaquaticum	MN006705	100	99	KP897690	100	100	Uncultured fungus clone 2168_585	12	47	4.69e-06	-	-	-	1	1	3	7	12	Cystobasidiaceae	Cystobasidiales	Incertae sedis	Cystobasidiomycetes	Pucciniomycotina	Basidiomycota	Fungi	d:Fungi,p:Basidiomycota,c:Cystobasidiomycetes,o:Cystobasidiales,f:Cystobasidiaceae,g:Cystobasidium,s:Cystobasidium_psychroaquaticum_SH207120.07FU
934	OTU1161	Chaetothyriales sp.					A		black yeast	Epiphyten, Humanparasiten oder oft mit predominantly black yeast anamorphs	Chaetothyriales sp. G4.5E1d	KP400576	95	100	KP400576	95	100	Chaetothyriales sp. G4.5E1d	12	46	4.59e-06	-	-	-	1	1	2	5	16		Chaetothyriales	Chaetothyriomycetidae	Eurotiomycetes	Pezizomycotina	Ascomycota	Fungi	d:Fungi,p:Ascomycota,c:Eurotiomycetes,o:Chaetothyriales
935	OTU1142	Pleosporales sp.									Pleosporales sp.	MN856283	100	93	MT089245	100	100	Uncultured fungus clone OTU1690	12	41	4.09e-06	-	-	-	1	1	3	5	13		Pleosporales	Pleosporomycetidae	Dothideomycetes	Pezizomycotina	Ascomycota	Fungi	d:Fungi,p:Ascomycota,c:Dothideomycetes,o:Pleosporales,f:Montagnulaceae
936	OTU1119	Passalora sp.									Uncultured Passalora clone AEW4_71	KF823587	100	99	KF823587	100	99	Uncultured Passalora clone AEW4_71	12	39	3.89e-06	-	-	-	1	1	2	4	10	Mycosphaerellaceae	Capnodiales	Dothideomycetidae	Dothideomycetes	Pezizomycotina	Ascomycota	Fungi	d:Fungi,p:Ascomycota,c:Dothideomycetes,o:Capnodiales,f:Mycosphaerellaceae
937	OTU1133	Periconia sp.									Periconia sp.	MK595571	100	100	MK595571	100	100	Periconia sp.	12	39	3.89e-06	-	-	-	1	2	2	6	9	Incertae sedis	Pleosporales	Pleosporomycetidae	Dothideomycetes	Pezizomycotina	Ascomycota	Fungi	d:Fungi,p:Ascomycota,c:Dothideomycetes,o:Pleosporales,f:Periconiaceae,g:Periconia
938	OTU1223	Ostropales sp.									Cyanodermella oleoligni CBS 140345	NR_153930	93	85	NR_153930	93	85	Cyanodermella oleoligni CBS 140345	12	38	3.79e-06	-	-	-	1	1	2	4	16		Ostropales	Ostropomycetidae	Lecanoromycetes	Pezizomycotina	Ascomycota	Fungi	d:Fungi,p:Ascomycota
939	OTU1240	Fungus sp.									Uncultured fungus clone 2588_230	KU188749	49	87	KU188749	49	87	Uncultured fungus clone 2588_230	12	36	3.59e-06	-	-	-	1	2	2	3	9							Fungi	d:Fungi,p:Basidiomycota
940	OTU422	Ascomycet sp.									Uncultured fungus clone 3980_512	MN902715	100	100	MN902715	100	100	Uncultured fungus clone 3980_512	11	684	6.82e-05	-	-	-	1	2	12	112	273						Ascomycota	Fungi	d:Fungi,p:Ascomycota,c:Dothideomycetes,o:Botryosphaeriales,f:Botryosphaeriaceae
941	OTU621	Fungus sp.									Uncultured fungus clone 3980_77	MN902420	100	100	MN902420	100	100	Uncultured fungus clone 3980_77	11	248	2.47e-05	-	-	-	2	3	10	26	104							Fungi	d:Fungi
942	OTU732	Heterogastridiales sp.									Colacogloea diffluens culture CBS:5233	KY102571	100	87	MN903022	100	100	Uncultured fungus clone 3980_838	11	143	1.43e-05	-	-	-	1	3	11	20	40		Heterogastridiales	Incertae sedis	Microbotryomycetes	Pucciniomycotina	Basidiomycota	Fungi	d:Fungi,p:Basidiomycota,c:Microbotryomycetes,o:Sporidiobolales,f:Sporidiobolaceae,g:Rhodotorula,s:Rhodotorula_diffluens_SH213958.07FU
943	OTU730	Fungus sp.									Uncultured fungus clone 2847	KU537826	87	89	KU537826	87	89	Uncultured fungus clone 2847	11	139	1.39e-05	-	-	-	1	2	13	18	41							Fungi	d:Fungi,p:Ascomycota
944	OTU817	Powellomyces sp.								Longcore et al. 2011: soil-inhabiting chytrids, Spizellomycetales	Powellomyces sp. DAOM 226231	JN943807	100	99	MG914922	100	100	Fungal sp. isolate	11	111	1.11e-05	-	-	-	1	1	4	12	47	Powellomycetaceae	Spizellomycetales	Chytridiomycetidae	Chytridiomycetes	Chytridiomycotina	Chytridiomycota	Fungi	d:Fungi,p:Chytridiomycota,c:Spizellomycetes,o:Spizellomycetales,f:Powellomycetaceae,g:Powellomyces
945	OTU818	Fellozyma inositophila									Fellozyma inositophila culture CBS:7310	KY103411	100	100	KY103411	100	100	Fellozyma inositophila culture CBS:7310	11	106	1.06e-05	-	-	-	1	1	5	9	63	Chrysozymaceae	Incertae sedis	Incertae sedis	Microbotryomycetes	Pucciniomycotina	Basidiomycota	Fungi	d:Fungi,p:Basidiomycota,c:Microbotryomycetes,o:Microbotryomycetes_ord_Incertae_sedis,f:Chrysozymaceae,g:Fellozyma,s:Fellozyma_inositophila_SH199443.07FU
946	OTU830	Tremella sp.					B		basidiomycetous yeast, dimorphic also producing hyphae		Tremella sp.	MN792992	100	100	MN792992	100	100	Tremella sp.	11	100	9.97e-06	-	-	-	1	2	6	8	41	Tremellaceae	Tremellales	Incertae sedis	Tremellomycetes	Agaricomycotina	Basidiomycota	Fungi	d:Fungi,p:Basidiomycota,c:Tremellomycetes,o:Tremellales,f:Tremellaceae,g:Tremella
947	OTU801	Aspergillus sp.									Aspergillus fumigatus	MT217137	100	100	MT217137	100	100	Aspergillus fumigatus	11	99	9.87e-06	-	-	-	1	1	3	15	33	Aspergillaceae	Eurotiales	Eurotiomycetidae	Eurotiomycetes	Pezizomycotina	Ascomycota	Fungi	d:Fungi,p:Ascomycota,c:Eurotiomycetes,o:Eurotiales,f:Aspergillaceae,g:Aspergillus
948	OTU821	Sphaerulina rhabdoclinis									Sphaerulina rhabdoclinis	MN871521	100	100	MN871521	100	100	Sphaerulina rhabdoclinis	11	96	9.57e-06	-	-	-	1	2	5	13	27	Mycosphaerellaceae	Capnodiales	Dothideomycetidae	Dothideomycetes	Pezizomycotina	Ascomycota	Fungi	d:Fungi,p:Ascomycota,c:Dothideomycetes,o:Capnodiales,f:Mycosphaerellaceae,g:Sphaerulina
949	OTU843	Diaporthe sp.									Diaporthe rudis	MK792302	100	100	MK792302	100	100	Diaporthe rudis	11	95	9.47e-06	-	-	-	1	2	7	15	19	Diaporthaceae	Diaporthales	Diaporthomycetidae	Sordariomycetes	Pezizomycotina	Ascomycota	Fungi	d:Fungi,p:Ascomycota,c:Sordariomycetes,o:Diaporthales,f:Diaporthaceae,g:Diaporthe
950	OTU916	Tolypocladium sp.									Tolypocladium sp.	MN096582	100	100	MN096582	100	100	Tolypocladium sp.	11	84	8.38e-06	-	-	-	1	1	2	8	53	Ophiocordycipitaceae	Hypocreales	Hypocreomycetidae	Sordariomycetes	Pezizomycotina	Ascomycota	Fungi	d:Fungi,p:Ascomycota,c:Sordariomycetes,o:Hypocreales,f:Ophiocordycipitaceae,g:Tolypocladium
951	OTU1025	Cystobasidium psychroaquaticum					B		basidiomycetous yeast	psychrophilic aquatic source, Yurkov et al. 2015	Cystobasidium psychroaquaticum	MN006705	100	100	MN006705	100	100	Cystobasidium psychroaquaticum	11	73	7.28e-06	-	-	-	1	1	3	4	42	Cystobasidiaceae	Cystobasidiales	Incertae sedis	Cystobasidiomycetes	Pucciniomycotina	Basidiomycota	Fungi	d:Fungi,p:Basidiomycota,c:Cystobasidiomycetes,o:Cystobasidiales,f:Cystobasidiaceae,g:Cystobasidium,s:Cystobasidium_psychroaquaticum_SH207120.07FU
952	OTU947	Basidiomycet sp.									Uncultured fungus clone PRL.1.66	KX147786	100	98	KX147786	100	98	Uncultured fungus clone PRL.1.66	11	69	6.88e-06	-	-	-	1	1	3	11	20						Basidiomycota	Fungi	d:Fungi
953	OTU1039	Fungus sp.									Fungal sp. isolate	MG916087	100	100	MG916087	100	100	Fungal sp. isolate	11	67	6.68e-06	-	-	-	1	2	2	6	26							Fungi	d:Fungi,p:Chytridiomycota
954	OTU974	Exophiala sp.					A		black yeast	(Seyedmousavi et al. 2011)	Exophiala abietophila	NR_163357	100	97	NR_163357	100	97	Exophiala abietophila	11	67	6.68e-06	-	-	-	1	1	4	6	30	Herpotrichiellaceae	Chaetothyriales	Chaetothyriomycetidae	Eurotiomycetes	Pezizomycotina	Ascomycota	Fungi	d:Fungi,p:Ascomycota,c:Eurotiomycetes,o:Chaetothyriales,f:Herpotrichiellaceae,g:Exophiala
955	OTU973	Exobasidium sp.				1	B		colonies without hyphae only with single-celled conidia	host-specific plant pathogene, Exobasidium leaf and fruit spot of blueberry (Brewer 2014)	Exobasidium bisporum	AB180368	100	99	MG915522	99	100	Fungal sp. isolate	11	65	6.48e-06	-	-	-	1	1	2	14	20	Exobasidiaceae	Exobasidiales	Exobasidiomycetidae	Exobasidiomycetes	Ustilaginomycotina	Basidiomycota	Fungi	d:Fungi,p:Basidiomycota,c:Exobasidiomycetes,o:Exobasidiales,f:Exobasidiaceae,g:Exobasidium
956	OTU955	Blumeria graminis									Blumeria graminis	MN861088	100	100	MN861088	100	100	Blumeria graminis	11	62	6.18e-06	-	-	-	1	1	3	7	24	Erysiphaceae	Erysiphales	Leotiomycetidae	Leotiomycetes	Pezizomycotina	Ascomycota	Fungi	d:Fungi,p:Ascomycota,c:Leotiomycetes,o:Erysiphales,f:Erysiphaceae,g:Blumeria,s:Blumeria_graminis_SH205385.07FU
957	OTU972	Neocucurbitaria sp.									Neocucurbitaria juglandicola	MK356301	100	100	MK356301	100	100	Neocucurbitaria juglandicola	11	62	6.18e-06	-	-	-	1	2	4	8	20	Cucurbitariaceae	Pleosporales	Pleosporomycetidae	Dothideomycetes	Pezizomycotina	Ascomycota	Fungi	d:Fungi,p:Ascomycota
958	OTU1091	Pachnocybales sp.									Pachnocybe sp.	MN945985	99	95	MN903187	100	100	Uncultured fungus clone 3980_922	11	61	6.08e-06	-	-	-	1	1	3	10	18		Pachnocybales	Incertae sedis	Pucciniomycetes	Pucciniomycotina	Basidiomycota	Fungi	d:Fungi,p:Basidiomycota,c:Pucciniomycetes
959	OTU1048	Fungus sp.									Uncultured fungus clone 454_283	KM493818	100	99	KM493818	100	99	Uncultured fungus clone 454_283	11	53	5.29e-06	-	-	-	1	1	3	9	13							Fungi	d:Fungi,p:Ascomycota
960	OTU1038	Fungus sp.						4			Uncultured fungus clone 3980_184	MN902508	100	100	MN902508	100	100	Uncultured fungus clone 3980_184	11	46	4.59e-06	-	-	-	1	1	4	7	11							Fungi	d:Fungi,p:Ascomycota
961	OTU1257										No significant similarity found								11	42	4.19e-06	-	-	-	1	2	3	5	8								d:Fungi,p:Ascomycota
962	OTU1262	Fungus sp.									Uncultured fungus clone 1043	KP887893	100	87	KP887893	100	87	Uncultured fungus clone 1043	11	39	3.89e-06	-	-	-	1	1	2	4	17							Fungi	d:Fungi,p:Basidiomycota
963	OTU1153	Ascomycet sp.									Uncultured fungus clone 3980_1589	MN903674	100	100	MN903674	100	100	Uncultured fungus clone 3980_1589	11	38	3.79e-06	-	-	-	1	1	2	5	12						Ascomycota	Fungi	d:Fungi,p:Ascomycota,c:Eurotiomycetes,o:Chaetothyriales
964	OTU1198	Diatrypella sp.									Diatrypella favacea	JN689955	100	100	JN689955	100	100	Diatrypella favacea	11	37	3.69e-06	-	-	-	1	1	2	5	10	Diatrypaceae	Xylariales	Xylariomycetidae	Sordariomycetes	Pezizomycotina	Ascomycota	Fungi	d:Fungi,p:Ascomycota,c:Sordariomycetes,o:Xylariales,f:Diatrypaceae,g:Diatrypella,s:Diatrypella_pulvinata_SH195906.07FU
965	OTU1182							3			No significant similarity found								11	30	2.99e-06	-	-	-	1	1	2	5	6								d:Fungi
966	OTU1239	Jattaea sp.									Jattaea discreta CBS 127681	NR_166038	100	100	NR_166038	100	100	Jattaea discreta CBS 127681	11	30	2.99e-06	-	-	-	1	1	2	3	9							Fungi	d:Fungi,p:Ascomycota,c:Sordariomycetes,o:Calosphaeriales,f:Calosphaeriaceae,g:Jattaea,s:Jattaea_discreta_SH116077.07FU
967	OTU610	Helotiales sp.						4			Claussenomyces olivaceus	KY661432.1	100	91	KP897753.1	100	100	Uncultured fungus 2168	10	683	6.81e-05	-	-	-	1	1	4	25	330	Calosphaeriaceae	Calosphaeriales	Diaporthomycetidae	Sordariomycetes	Pezizomycotina	Ascomycota	Fungi	d:Fungi,p:Ascomycota,c:Leotiomycetes
968	OTU581	Fungus sp.									uncultured Fungus	LS452505	97	99	LS452505	97	99	uncultured Fungus	10	311	3.1e-05	-	-	-	3	8	17	42	119							Fungi	d:Fungi,p:Ascomycota,c:Dothideomycetes
969	OTU649	Fungus sp.									Uncultured fungus 3980	MN903868.1	99	100	MN903868.1	99	100	Uncultured fungus 3980	10	212	2.11e-05	-	-	-	1	4	7	22	104							Fungi	d:Fungi,p:Basidiomycota,c:Tremellomycetes,o:Tremellales
970	OTU723	Fungus sp.									Uncultured fungus clone 3980_132	MN902450	100	100	MN902450	100	100	Uncultured fungus clone 3980_132	10	141	1.41e-05	-	-	-	1	1	4	9	99							Fungi	d:Fungi,p:Ascomycota
971	OTU896	Laccaria trichodermophora									Laccaria trichodermophora	MN710465	100	99	MN710465	100	99	Laccaria trichodermophora	10	136	1.36e-05	-	-	-	1	2	3	24	60	Hydnangiaceae	Agaricales	Agaricomycetidae	Agaricomycetes	Agaricomycotina	Basidiomycota	Fungi	d:Fungi,p:Ascomycota,c:Sordariomycetes
972	OTU728	Ascomycet sp.									Uncultured fungus clone 1691	KX194112	100	100	KX194112	100	100	Uncultured fungus clone 1691	10	134	1.34e-05	-	-	-	1	2	4	11	88						Ascomycota	Fungi	d:Fungi,p:Ascomycota,c:Dothideomycetes,o:Pleosporales
973	OTU814	Phaeosphaeria sp.					A		mycelia	(Zhang 2019)	Phaeosphaeria gahniae CPC 32454	NR_156675	100	94	NR_156675	100	94	Phaeosphaeria gahniae CPC 32454	10	117	1.17e-05	-	-	-	1	1	3	7	74	Phaeosphaeriaceae	Pleosporales	Pleosporomycetidae	Dothideomycetes	Pezizomycotina	Ascomycota	Fungi	d:Fungi
974	OTU829	Kwoniella sp.					B		basidiomycetous yeast	source: mangrove sea water, Statzell-Tallman et al. 2008	Kwoniella sp. isolate KT281	KY558355	100	99	KY558355	100	99	Kwoniella sp. isolate KT281	10	102	1.02e-05	-	-	-	2	4	5	11	44	Incertae sedis	Tremellales	Incertae sedis	Tremellomycetes	Agaricomycotina	Basidiomycota	Fungi	d:Fungi,p:Basidiomycota,c:Tremellomycetes,o:Tremellales,f:Cryptococcaceae,g:Kwoniella
975	OTU845										No significant similarity found								10	88	8.78e-06	-	-	-	1	1	5	7	52								d:Fungi
976	OTU850	Physcia tenella					A		lichenized fungi	Zarte Schwielenflechte	Physcia cf. adscendens/tenella	MN654553	100	100	MN654553	100	100	Physcia cf. adscendens/tenella	10	81	8.08e-06	-	-	-	1	3	9	12	20	Physciaceae	Caliciales	Lecanoromycetidae	Lecanoromycetes	Pezizomycotina	Ascomycota	Fungi	d:Fungi,p:Ascomycota,c:Lecanoromycetes,o:Caliciales,f:Physciaceae,g:Physcia
977	OTU889	Ascomycet sp.						5			Uncultured Botryosphaeriales	KX402490	100	100	MF276908	100	100	Lichenostigmatales sp. A930	10	78	7.78e-06	-	-	-	1	1	3	5	52						Ascomycota	Fungi	d:Fungi,p:Ascomycota,c:Dothideomycetes,o:Botryosphaeriales
978	OTU886	Muriphaeosphaeria viburni									Muriphaeosphaeria viburni	MH935051	100	100	MH935051	100	100	Muriphaeosphaeria viburni	10	77	7.68e-06	-	-	-	1	2	8	11	20	Phaeosphaeriaceae	Pleosporales	Pleosporomycetidae	Dothideomycetes	Pezizomycotina	Ascomycota	Fungi	d:Fungi,p:Ascomycota,c:Dothideomycetes,o:Pleosporales,f:Phaeosphaeriaceae,g:Muriphaeosphaeria
979	OTU1031	Exobasidium sp.				1	B		colonies without hyphae only with single-celled conidia	host-specific plant pathogene, Exobasidium leaf and fruit spot of blueberry (Brewer 2014)	Uncultured Exobasidium	KR265973	100	99	MG915430	100	100	Fungal sp. isolate	10	76	7.58e-06	-	-	-	2	2	4	17	21	Exobasidiaceae	Exobasidiales	Exobasidiomycetidae	Exobasidiomycetes	Ustilaginomycotina	Basidiomycota	Fungi	d:Fungi,p:Basidiomycota,c:Exobasidiomycetes,o:Exobasidiales,f:Exobasidiaceae,g:Exobasidium,s:Exobasidium_pentasporium_SH211817.07FU
980	OTU930	Cyphobasidiales sp.									Uncultured Cyphobasidiales clone SDA3BY	MK491233	100	99	MK491233	100	99	Uncultured Cyphobasidiales clone SDA3BY	10	73	7.28e-06	-	-	-	1	3	9	10	17		Cyphobasidiales	Incertae sedis	Cystobasidiomycetes	Pucciniomycotina	Basidiomycota	Fungi	d:Fungi,p:Basidiomycota
981	OTU1221	Alternaria sp.					A		mycelia		Alternaria alternata	MT032472	100	100	MT032472	100	100	Alternaria alternata	10	68	6.78e-06	-	-	-	1	2	4	9	29	Pleosporaceae	Pleosporales	Pleosporomycetidae	Dothideomycetes	Pezizomycotina	Ascomycota	Fungi	d:Fungi,p:Ascomycota,c:Dothideomycetes,o:Pleosporales,f:Pleosporaceae
982	OTU914	Capnodiales sp.					A		mycelia	Rußtaupilzartige, mostly on surfaces ofs twigs and leaves	Uncultured Capnodiales clone OTU_935	KX402412	99	98	MG914684	100	99	Fungal sp. isolate	10	68	6.78e-06	-	-	-	1	1	4	7	27		Capnodiales	Dothideomycetidae	Dothideomycetes	Pezizomycotina	Ascomycota	Fungi	d:Fungi,p:Ascomycota,c:Dothideomycetes
983	OTU1106	Ascomycet sp.									Uncultured fungus clone OTU_R566	MF976281	100	100	MF976281	100	100	Uncultured fungus clone OTU_R566	10	67	6.68e-06	-	-	-	1	3	6	8	20						Ascomycota	Fungi	d:Fungi,p:Ascomycota,c:Eurotiomycetes,o:Chaetothyriales,f:Herpotrichiellaceae
984	OTU1230	Ascomycet sp.									Uncultured ascomycete	AM901922	100	96	AM901922	100	96	Uncultured ascomycete	10	60	5.98e-06	-	-	-	1	2	4	7	16						Ascomycota	Fungi	d:Fungi,p:Ascomycota,c:Lecanoromycetes,o:Ostropales,f:Stictidaceae
985	OTU1002	Fungus sp.									Uncultured fungus clone 3980_2100	MN903970	100	96	MN903970	100	96	Uncultured fungus clone 3980_2100	10	60	5.98e-06	-	-	-	1	1	5	9	14							Fungi	d:Fungi,p:Basidiomycota,c:Tremellomycetes,o:Tremellales
986	OTU1145	Pseudocosmospora rogersonii									Pseudocosmospora rogersonii	MF495473	100	100	MF495473	100	100	Pseudocosmospora rogersonii	10	55	5.48e-06	-	-	-	1	1	5	9	14	Nectriaceae	Hypocreales	Hypocreomycetidae	Sordariomycetes	Pezizomycotina	Ascomycota	Fungi	d:Fungi,p:Ascomycota,c:Sordariomycetes,o:Hypocreales,f:Nectriaceae,g:Cosmospora
987	OTU1006	Capnodiales sp.					A		mycelia	Rußtaupilzartige, mostly on surfaces ofs twigs and leaves	Uncultured Capnodiales clone OTU_935	KX402412	99	97	MG914684	100	100	Fungal sp. isolate	10	55	5.48e-06	-	-	-	1	2	3	10	19		Capnodiales	Dothideomycetidae	Dothideomycetes	Pezizomycotina	Ascomycota	Fungi	d:Fungi,p:Ascomycota,c:Dothideomycetes
988	OTU1064	Baeospora myosura									Baeospora myosura	MN660863	100	100	MN660863	100	100	Baeospora myosura	10	54	5.39e-06	-	-	-	1	1	3	6	21	Marasmiaceae	Agaricales	Agaricomycetidae	Agaricomycetes	Agaricomycotina	Basidiomycota	Fungi	d:Fungi,p:Basidiomycota,c:Agaricomycetes,o:Agaricales,f:Tricholomataceae,g:Baeospora,s:Baeospora_myosura_SH093572.07FU
989	OTU1157	Ascomycet sp.									Uncultured fungus	KC222766	93	93	KC222766	93	93	Uncultured fungus	10	52	5.19e-06	-	-	-	1	1	2	5	25						Ascomycota	Fungi	d:Fungi,p:Ascomycota,c:Dothideomycetes
990	OTU992	Ascomycet sp.									Uncultured Ascomycota clone asc07111	HQ433064	93	97	HQ433064	93	97	Uncultured Ascomycota clone asc07111	10	52	5.19e-06	-	-	-	1	2	3	5	26						Ascomycota	Fungi	d:Fungi,p:Ascomycota
991	OTU1179	Pezizomycotina sp.									Knufia aspidiotus	JX843780	100	93	MN903052	100	100	Uncultured fungus clone 3980_622	10	45	4.49e-06	-	-	-	1	2	4	5	12					Pezizomycotina	Ascomycota	Fungi	d:Fungi,p:Ascomycota,c:Eurotiomycetes,o:Chaetothyriales
992	OTU1092	Therrya pini					A		mycelia	Gemeiner Schildbecherling (Sohlheim 2013)	Therrya pini strain CBS 177.56	MH857568	100	99	MN904063	100	100	Uncultured fungus clone 3980_2319	10	43	4.29e-06	-	-	-	1	2	3	7	13	Rhytismataceae	Rhytismatales	Leotiomycetidae	Leotiomycetes	Pezizomycotina	Ascomycota	Fungi	d:Fungi,p:Ascomycota,c:Leotiomycetes,o:Rhytismatales,f:Rhytismataceae
993	OTU1226	Myriangiales sp.					A		mycelia	Petch 1946	Elsinoe heveae strain CBS 179.56	MH857569	100	94	KP892192	100	100	Uncultured fungus clone 2170_1361	10	39	3.89e-06	-	-	-	1	2	3	5	14		Myriangiales	Dothideomycetidae	Dothideomycetes	Pezizomycotina	Ascomycota	Fungi	d:Fungi,p:Ascomycota,c:Dothideomycetes,o:Myriangiales
994	OTU1241	Cryptococcus sp.					B		basidiomycetous yeast	(Liu2015)	Cryptococcus sp.	KM216339	100	98	MN902470	100	99	Uncultured fungus clone 3980_119	10	37	3.69e-06	-	-	-	1	1	3	6	10	Tremellaceae	Tremellales	Incertae sedis	Tremellomycetes	Agaricomycotina	Basidiomycota	Fungi	d:Fungi,p:Basidiomycota,c:Tremellomycetes
995	OTU1266	Dothideomycetes sp.									Uncultured Capnodiales	KX403782	100	89	MN903086	100	99	Uncultured fungus clone 3980_686	10	27	2.69e-06	-	-	-	1	1	2	4	8							Fungi	d:Fungi,p:Ascomycota,c:Dothideomycetes,o:Capnodiales
996	OTU554	Bannozyma sp.					B		basidiomycetous yeast	Wang et al. 2015	Bannozyma sp. strain KBP:Y-6484	MN128415	100	99	MG827717	100	99	Uncultured fungus clone 2185_318	9	353	3.52e-05	-	-	-	1	3	6	14	203	Chrysozymaceae	Incertae sedis	Incertae sedis	Microbotryomycetes	Pucciniomycotina	Basidiomycota	Fungi	d:Fungi,p:Basidiomycota,c:Tremellomycetes
997	OTU674	Fungus sp.									Uncultured fungus 3980	MN902420.1	100	98	MN902420.1	100	98	Uncultured fungus 3980	9	185	1.84e-05	-	-	-	1	2	22	32	44				Dothideomycetes	Pezizomycotina	Ascomycota	Fungi	d:Fungi
998	OTU767	Erythrobasidiales sp.					B	5	basidiomycetous yeast	pathogenic in humans and animals, others are saprotrophic in soil or found in the air; yeastlike cells may be spherical or elongate; example genera include Erythrobasidium, Sporobolomyces, and Bannoa ; (Sugiyama and Hamamoto 1998)	Uncultured Erythrobasidiales clone	JF495181	100	94	KP891697	100	100	Uncultured fungus clone 2170_792	9	133	1.33e-05	-	-	-	1	1	2	4	113		Erythrobasidiales	Incertae sedis	Cystobasidiomycetes	Pucciniomycotina	Basidiomycota	Fungi	d:Fungi,p:Basidiomycota,c:Cystobasidiomycetes,o:Erythrobasidiales
999	OTU761	Fungus sp.						5			Uncultured fungus clone OTU_2377	MG161573	91	92	MG161573	91	92	Uncultured fungus clone OTU_2377	9	130	1.3e-05	-	-	-	1	3	4	13	58							Fungi	d:Fungi
1000	OTU786										No significant similarity found								9	128	1.28e-05	-	-	-	1	4	4	16	71								d:Fungi
1001	OTU791	Fungus sp.						5			Uncultured fungus clone 2168_200	KP897348	100	99	KP897348	100	99	Uncultured fungus clone 2168_200	9	118	1.18e-05	-	-	-	1	1	3	10	65							Fungi	d:Fungi,p:Basidiomycota,c:Tremellomycetes,o:Tremellales,f:Cuniculitremaceae,g:Kockovaella,s:Kockovaella_machilophila_SH176365.07FU
1002	OTU788	Fungus sp.									Uncultured fungus clone 2168_531	KP897637	100	99	KP897637	100	99	Uncultured fungus clone 2168_531	9	115	1.15e-05	-	-	-	1	5	7	10	62							Fungi	d:Fungi,p:Ascomycota
1003	OTU874										No significant similarity found								9	95	9.47e-06	-	-	-	1	2	5	15	42								d:Fungi
1004	OTU1102	Hypocreales sp.									Nectria marina	MN047108	85	85	MN047108	85	85	Nectria marina	9	93	9.27e-06	-	-	-	1	2	11	12	38		Hypocreales	Hypocreomycetidae	Sordariomycetes	Pezizomycotina	Ascomycota	Fungi	d:Fungi,p:Ascomycota,c:Sordariomycetes
1005	OTU876	Micraspis strobilina						1			Micraspis strobilina	MN043950	100	100	MN043950	100	100	Micraspis strobilina	9	79	7.88e-06	-	-	-	1	1	3	5	45	Incertae sedis	Incertae sedis	Leotiomycetidae	Leotiomycetes	Pezizomycotina	Ascomycota	Fungi	d:Fungi,p:Ascomycota,c:Leotiomycetes,o:Helotiales
1006	OTU1107	Fungus sp.									Uncultured fungus clone 3980_1518	MN903387	52	82	MN903387	52	82	Uncultured fungus clone 3980_1518	9	74	7.38e-06	-	-	-	1	3	7	10	23							Fungi	d:Fungi,p:Ascomycota
1007	OTU1011	Tremellales sp.					B		basidiomycetous yeast	teleomorphic and anamorphic genera, most of the latter being yeasts. All teleomorphic species of fungi in the Tremellaceae are parasites of other fungi	uncultured Tremellales	LR586654	100	93	MG827754	100	99	Uncultured fungus clone 2185_391	9	67	6.68e-06	-	-	-	1	2	6	9	28		Tremellales	Incertae sedis	Tremellomycetes	Agaricomycotina	Basidiomycota	Fungi	d:Fungi
1008	OTU1014	Capronia sp.									Capronia sp. 94006a	EU139148	100	98	EU139148	100	98	Capronia sp. 94006a	9	64	6.38e-06	-	-	-	1	2	5	11	19	Herpotrichiellaceae	Chaetothyriales	Chaetothyriomycetidae	Eurotiomycetes	Pezizomycotina	Ascomycota	Fungi	d:Fungi,p:Ascomycota,c:Eurotiomycetes,o:Chaetothyriales,f:Herpotrichiellaceae,g:Capronia
1009	OTU952	Pleosporales sp.						5			Uncultured Pleosporales	MH452483	94	91	MF971557	94	92	Uncultured fungus clone OTU603	9	63	6.28e-06	-	-	-	1	2	3	5	36		Pleosporales	Pleosporomycetidae	Dothideomycetes	Pezizomycotina	Ascomycota	Fungi	d:Fungi,p:Ascomycota,c:Dothideomycetes,o:Pleosporales
1010	OTU1163										No significant similarity found								9	54	5.39e-06	-	-	-	1	1	2	6	30								d:Fungi
1011	OTU1016	Exobasidiales sp.				1	B			plant parasites	Exobasidium maculosum	KR262374	85	93	KR262374	85	93	Exobasidium maculosum	9	52	5.19e-06	-	-	-	1	2	6	9	13		Exobasidiales	Exobasidiomycetidae	Exobasidiomycetes	Ustilaginomycotina	Basidiomycota	Fungi	d:Fungi,p:Basidiomycota,c:Exobasidiomycetes,o:Exobasidiales,f:Exobasidiaceae,g:Exobasidium
1012	OTU1000	Fungus sp.									Fungal sp. isolate	MG916593	100	100	MG916593	100	100	Fungal sp. isolate	9	51	5.09e-06	-	-	-	1	2	3	5	25							Fungi	d:Fungi
1013	OTU1054	Rhizoplaca sp.					A		lichenized fungi	lichenized fungi in the family Lecanoraceae,	Rhizoplaca haydenii	MN764257	100	91	MN764257	100	91	Rhizoplaca haydenii	9	48	4.79e-06	-	-	-	1	3	5	5	19	Lecanoraceae	Lecanorales	Lecanoromycetidae	Lecanoromycetes	Pezizomycotina	Ascomycota	Fungi	d:Fungi,p:Ascomycota,c:Lecanoromycetes,o:Lecanorales,f:Lecanoraceae
1014	OTU1112	Trichaptum abietinum									Trichaptum abietinum	MK992848	100	100	MK992848	100	100	Trichaptum abietinum	9	46	4.59e-06	-	-	-	1	3	4	7	12	Incertae sedis	Hymenochaetales	Incertae sedis	Agaricomycetes	Agaricomycotina	Basidiomycota	Fungi	d:Fungi,p:Basidiomycota,c:Agaricomycetes,o:Polyporales,f:Polyporaceae,g:Trichaptum,s:Trichaptum_abietinum_SH178780.07FU
1015	OTU1114	Erythrobasidiaceae sp.					B	5	basidiomycetous yeast	pathogenic in humans and animals, others are saprotrophic in soil or found in the air; yeastlike cells may be spherical or elongate; example genera include Erythrobasidium, Sporobolomyces, and Bannoa ; (Sugiyama and Hamamoto 1998)	uncultured Erythrobasidiaceae	LR136076	91	91	LS451313	91	92	uncultured Bannoa	9	42	4.19e-06	-	-	-	1	1	6	7	9	Erythrobasidiaceae	Erythrobasidiales	Incertae sedis	Cystobasidiomycetes	Pucciniomycotina	Basidiomycota	Fungi	d:Fungi,p:Basidiomycota,c:Cystobasidiomycetes
1016	OTU1194	Prosthemium sp.									Prosthemium betulinum strain CBS 126963	MH864356	100	100	MH864356	100	100	Prosthemium betulinum strain CBS 126963	9	41	4.09e-06	-	-	-	1	1	4	7	11	Pleomassariaceae	Pleosporales	Pleosporomycetidae	Dothideomycetes	Pezizomycotina	Ascomycota	Fungi	d:Fungi,p:Ascomycota,c:Dothideomycetes,o:Pleosporales,f:Pleomassariaceae,g:Prosthemium,s:Prosthemium_intermedium_SH198657.07FU
1017	OTU1132	Fungus sp.									Uncultured fungus clone 3980_132	MN902450	100	99	MN902450	100	99	Uncultured fungus clone 3980_132	9	40	3.99e-06	-	-	-	1	2	4	6	13							Fungi	d:Fungi,p:Ascomycota
1018	OTU1235	Parastagonospora avenaria									Parastagonospora avenaria f. sp.	MN841008	100	100	MN841008	100	100	Parastagonospora avenaria f. sp.	9	38	3.79e-06	-	-	-	2	2	4	5	11	Phaeosphaeriaceae	Pleosporales	Pleosporomycetidae	Dothideomycetes	Pezizomycotina	Ascomycota	Fungi	d:Fungi,p:Ascomycota,c:Dothideomycetes,o:Pleosporales,f:Phaeosphaeriaceae,g:Parastagonospora,s:Parastagonospora_avenae_SH023205.07FU
1019	OTU1150										No significant similarity found								9	37	3.69e-06	-	-	-	1	1	2	3	19								d:Fungi
1020	OTU1216	Teichospora rubriostiolata									Teichospora rubriostiolata	KU601587	100	100	KU601587	100	100	Teichospora rubriostiolata	9	37	3.69e-06	-	-	-	1	2	4	6	7	Teichosporaceae	Pleosporales	Pleosporomycetidae	Dothideomycetes	Pezizomycotina	Ascomycota	Fungi	d:Fungi,p:Ascomycota,c:Dothideomycetes,o:Pleosporales,f:Teichosporaceae,g:Teichospora,s:Teichospora_rubriostiolata_SH526882.07FU
1021	OTU1220	Rhizoplaca sp.					A		lichenized fungi	lichenized fungi in the family Lecanoraceae,	Rhizoplaca sp. SL-2019a	MN756804	100	91	MN756804	100	91	Rhizoplaca sp. SL-2019a	9	34	3.39e-06	-	-	-	1	1	2	3	14	Lecanoraceae	Lecanorales	Lecanoromycetidae	Lecanoromycetes	Pezizomycotina	Ascomycota	Fungi	d:Fungi,p:Ascomycota,c:Lecanoromycetes,o:Lecanorales,f:Lecanoraceae
1022	OTU1188	Exobasidium sp.				1	B		colonies without hyphae only with single-celled conidia	host-specific plant pathogene, Exobasidium leaf and fruit spot of blueberry (Brewer 2014)	Exobasidium bisporum	AB180364	87	99	MN902499	100	99	Uncultured fungus clone 3980_136	9	30	2.99e-06	-	-	-	1	1	2	3	14	Exobasidiaceae	Exobasidiales	Exobasidiomycetidae	Exobasidiomycetes	Ustilaginomycotina	Basidiomycota	Fungi	d:Fungi,p:Basidiomycota,c:Exobasidiomycetes,o:Exobasidiales,f:Exobasidiaceae,g:Exobasidium,s:Exobasidium_pieridis-ovalifoliae_SH017744.07FU
1023	OTU1260	Fungus sp.									Uncultured fungus clone 2168_1056	KP898098	80	91	KP898098	80	91	Uncultured fungus clone 2168_1056	9	28	2.79e-06	-	-	-	1	1	2	6	7							Fungi	d:Fungi,p:Ascomycota
1024	OTU502	Fungus sp.									Uncultured fungus clone OTU_R316	MF976325	100	100	MF976325	100	100	Uncultured fungus clone OTU_R316	8	468	4.67e-05	-	-	-	1	1	3	12	445							Fungi	d:Fungi,p:Ascomycota
1025	OTU657	Ascomycet sp.									Uncultured Ascomycota	FR773242	100	99	FR773242	100	99	Uncultured Ascomycota	8	193	1.92e-05	-	-	-	1	2	3	70	82						Ascomycota	Fungi	d:Fungi,p:Ascomycota,c:Dothideomycetes
1026	OTU726	Fungus sp.									Fungal sp. isolate	MG915457	97	93	MG915457	97	93	Fungal sp. isolate	8	173	1.73e-05	-	-	-	1	3	6	42	106							Fungi	d:Fungi
1027	OTU706	Ascomycet sp.									Uncultured fungus clone 2168_224	KP897359	100	100	KP897359	100	100	Uncultured fungus clone 2168_224	8	160	1.6e-05	-	-	-	1	1	14	27	84						Ascomycota	Fungi	d:Fungi,p:Ascomycota
1028	OTU823	Fusicladium cordae					A	5	mycelia	Kokoul 2010,colonising pine litter needles	Fusicladium cordae	NR_137567	100	99	KP891635	100	100	Uncultured fungus clone 2170_737	8	145	1.45e-05	-	-	-	1	2	8	37	79	Venturiaceae	Venturiales	Pleosporomycetidae	Dothideomycetes	Pezizomycotina	Ascomycota	Fungi	d:Fungi,p:Ascomycota,c:Dothideomycetes,o:Venturiales,f:Sympoventuriaceae,g:Fusicladium,s:Fusicladium_cordae_SH213868.07FU
1029	OTU781	Orbilia sp.					A		mycelia	often wood inhabiting, (Quijada et al. 2016	Orbilia sp. HOB-2016n	KT222418	100	91	KT222418	100	91	Orbilia sp. HOB-2016n	8	137	1.37e-05	-	-	-	5	8	13	32	46	Orbiliaceae	Orbiliales	Orbiliomycetidae	Orbiliomycetes	Pezizomycotina	Ascomycota	Fungi	d:Fungi,p:Ascomycota,c:Orbiliomycetes
1030	OTU759	Erythrobasidiales sp.					B	5	basidiomycetous yeast	pathogenic in humans and animals, others are saprotrophic in soil or found in the air; yeastlike cells may be spherical or elongate; example genera include Erythrobasidium, Sporobolomyces, and Bannoa ; (Sugiyama and Hamamoto 1998)	uncultured Erythrobasidium	LS452088	91	84	MN902916	100	91	Uncultured fungus clone 3980_527	8	131	1.31e-05	-	-	-	1	2	3	13	99		Erythrobasidiales	Incertae sedis	Cystobasidiomycetes	Pucciniomycotina	Basidiomycota	Fungi	d:Fungi
1031	OTU807	Gnomoniaceae sp.						5			Gnomoniaceae sp. strain NW-FVA2687	MG098311	100	100	MG098311	100	100	Gnomoniaceae sp. strain NW-FVA2687	8	114	1.14e-05	-	-	-	1	4	8	29	39	Gnomoniaceae	Diaporthales	Diaporthomycetidae	Sordariomycetes	Pezizomycotina	Ascomycota	Fungi	d:Fungi,p:Ascomycota,c:Sordariomycetes,o:Diaporthales,f:Gnomoniaceae,g:Plagiostoma
1032	OTU859	Fungus sp.									Uncultured fungus clone 2170_365	KP891308	100	100	KP891308	100	100	Uncultured fungus clone 2170_365	8	95	9.47e-06	-	-	-	1	1	2	6	76							Fungi	d:Fungi,p:Basidiomycota
1033	OTU842	Therrya pini					A		mycelia	Gemeiner Schildbecherling (Sohlheim 2013)	Therrya pini strain CBS 177.56	JF793677	94	99	JF793677	94	99	Therrya pini strain CBS 177.56	8	83	8.28e-06	-	-	-	1	2	6	12	50	Rhytismataceae	Rhytismatales	Leotiomycetidae	Leotiomycetes	Pezizomycotina	Ascomycota	Fungi	d:Fungi,p:Ascomycota,c:Leotiomycetes,o:Rhytismatales,f:Rhytismataceae
1034	OTU890	Kwoniella sp.					B		maybe yeast	class Pucciniomycotina, contains three orders: the Cystobasidiales, the Erythrobasidiales, and the Naohideales.(Bauer et al. 2006)	Kwoniella betulae strain yHKS286	KM384103	100	99	MN902569	100	99	Uncultured fungus clone 3980_283	8	81	8.08e-06	-	-	-	2	3	4	10	49	Incertae sedis	Tremellales	Incertae sedis	Tremellomycetes	Agaricomycotina	Basidiomycota	Fungi	d:Fungi,p:Basidiomycota,c:Tremellomycetes,o:Tremellales
1035	OTU925	Fungus sp.						5			Uncultured fungus clone 3209	KX195630	100	98	KX195630	100	98	Uncultured fungus clone 3209	8	77	7.68e-06	-	-	-	1	2	6	23	33							Fungi	d:Fungi
1036	OTU1024	Trametes versicolor									Trametes versicolor	MN622797	100	100	MN622797	100	100	Trametes versicolor	8	75	7.48e-06	-	-	-	1	1	4	10	47	Polyporaceae	Polyporales	Incertae sedis	Agaricomycetes	Agaricomycotina	Basidiomycota	Fungi	d:Fungi,p:Basidiomycota,c:Agaricomycetes,o:Polyporales,f:Coriolaceae,g:Trametes,s:Trametes_versicolor_SH193318.07FU
1037	OTU953										No significant similarity found								8	73	7.28e-06	-	-	-	1	1	3	5	56								d:Fungi
1038	OTU926	Fungus sp.									Uncultured fungus clone 2168_87	KP897241	100	100	KP897241	100	100	Uncultured fungus clone 2168_87	8	69	6.88e-06	-	-	-	1	1	1	18	45							Fungi	d:Fungi
1039	OTU1128	Cryptococcus sp.					B		basidiomycetous yeast	(Liu2015)	Cryptococcus sp. RP419_8	KX067803	100	100	KX067803	100	100	Cryptococcus sp. RP419_8	8	67	6.68e-06	-	-	-	1	2	2	6	50	Tremellaceae	Tremellales	Incertae sedis	Tremellomycetes	Agaricomycotina	Basidiomycota	Fungi	d:Fungi,p:Basidiomycota,c:Tremellomycetes,o:Tremellales,f:Tremellaceae,g:Cryptococcus
1040	OTU960	Ascomycet sp.									Uncultured fungus clone FMOTU_6126	KU062269	100	99	KU062269	100	99	Uncultured fungus clone FMOTU_6126	8	65	6.48e-06	-	-	-	1	2	7	9	33						Ascomycota	Fungi	d:Fungi,p:Ascomycota,c:Eurotiomycetes,o:Chaetothyriales
1041	OTU1117	Ascomycet sp.									Uncultured fungus clone 3_25	KF274355	74	94	KF274355	74	94	Uncultured fungus clone 3_25	8	64	6.38e-06	-	-	-	1	2	7	14	27						Ascomycota	Fungi	d:Fungi,p:Ascomycota,c:Leotiomycetes,o:Helotiales
1042	OTU1046	Dothidotthia sp.									Dothidotthia symphoricarpi strain CBS 119687	MH863064	100	95	KP891163	100	99	Uncultured fungus clone 2170_246	8	57	5.68e-06	-	-	-	1	3	5	11	23	Dothidotthiaceae	Pleosporales	Pleosporomycetidae	Dothideomycetes	Pezizomycotina	Ascomycota	Fungi	d:Fungi
1043	OTU982	Pseudeurotiaceae sp.									uncultured Pseudeurotiaceae	LS452504	100	99	KX516237	100	100	Uncultured fungus clone ZMTWL201307-80	8	55	5.48e-06	-	-	-	1	2	7	10	21	Thelebolaceae	Thelebolales	Leotiomycetidae	Leotiomycetes	Pezizomycotina	Ascomycota	Fungi	d:Fungi,p:Ascomycota,c:Leotiomycetes,o:Leotiomycetes_ord_Incertae_sedis,f:Pseudeurotiaceae
1044	OTU1030	Phaeosphaeria sp.					A		mycelia	(Zhang 2019)	Phaeosphaeria eustoma strain CBS 307.71	MH860138	100	96	KP897496	100	100	Uncultured fungus clone 2168_364	8	46	4.59e-06	-	-	-	1	2	2	10	20	Phaeosphaeriaceae	Pleosporales	Pleosporomycetidae	Dothideomycetes	Pezizomycotina	Ascomycota	Fungi	d:Fungi,p:Ascomycota,c:Dothideomycetes,o:Pleosporales,f:Phaeosphaeriaceae
1045	OTU1071	Exobasidium miyabei				1	B		colonies without hyphae only with single-celled conidia	host-specific plant pathogene, Exobasidium leaf and fruit spot of blueberry (Brewer 2014)	Exobasidium miyabei	AB180330	100	100	KX195997	100	100	Uncultured fungus clone 3576	8	43	4.29e-06	-	-	-	1	2	6	10	13	Exobasidiaceae	Exobasidiales	Exobasidiomycetidae	Exobasidiomycetes	Ustilaginomycotina	Basidiomycota	Fungi	d:Fungi,p:Basidiomycota,c:Exobasidiomycetes,o:Exobasidiales,f:Exobasidiaceae,g:Exobasidium,s:Exobasidium_miyabei_SH211820.07FU
1046	OTU1224	Agaricostilbomycetes sp.					B		basidiomycetous yeast, dimorphic alos prucing hyphae	Bauer et al. 2006	Sterigmatomyces elviae culture CBS:8120	KY105552	84	79	KY105552	84	79	Sterigmatomyces elviae culture CBS:8120	8	43	4.29e-06	-	-	-	1	2	2	11	22				Agaricostilbomycetes	Pucciniomycotina	Basidiomycota	Fungi	d:Fungi,p:Basidiomycota,c:Agaricostilbomycetes
1047	OTU1126	Sordaria sp.									Sordaria sp. isolate OTU_142	MN957149	100	100	MN957149	100	100	Sordaria sp. isolate OTU_142	8	42	4.19e-06	-	-	-	1	1	3	8	22	Sordariaceae	Sordariales	Sordariomycetidae	Sordariomycetes	Pezizomycotina	Ascomycota	Fungi	d:Fungi,p:Ascomycota,c:Sordariomycetes,o:Sordariales,f:Sordariaceae,g:Sordaria
1048	OTU1121	Buckleyzyma aurantiaca	?				B		basidiomycetous yeast	Wang et al. 2015	Buckleyzyma aurantiaca	MN660790	100	100	MN660790	100	100	Buckleyzyma aurantiaca	8	42	4.19e-06	-	-	-	1	1	3	5	27	Buckleyzymaceae	Buckleyzymales	Incertae sedis	Cystobasidiomycetes	Pucciniomycotina	Basidiomycota	Fungi	d:Fungi,p:Basidiomycota,c:Cystobasidiomycetes,o:Cystobasidiomycetes_ord_Incertae_sedis,f:Cystobasidiomycetes_fam_Incertae_sedis,g:Buckleyzyma,s:Buckleyzyma_aurantiaca_SH207116.07FU
1049	OTU1217	Cystobasidiomycetes sp.					B		maybe yeast	class Pucciniomycotina, contains three orders: the Cystobasidiales, the Erythrobasidiales, and the Naohideales.(Bauer et al. 2006)	Cystobasidiomycetes sp. M17	LT602890	100	100	LT602890	100	100	Cystobasidiomycetes sp. M17	8	33	3.29e-06	-	-	-	1	1	2	7	16				Cystobasidiomycetes	Pucciniomycotina	Basidiomycota	Fungi	d:Fungi,p:Basidiomycota,c:Cystobasidiomycetes
1050	OTU1187	Helotiales sp.									Helotiales sp. GWT1-25	JQ715702	99	93	JQ070506	99	94	Fungal sp. acwVHT41_18	8	33	3.29e-06	-	-	-	1	1	2	8	16		Helotiales	Leotiomycetidae	Leotiomycetes	Pezizomycotina	Ascomycota	Fungi	d:Fungi,p:Ascomycota,c:Leotiomycetes,o:Helotiales,f:Helotiaceae
1051	OTU622	Lecanoromycetes sp.					A		lichenized fungi		Lecanoromycetes sp. PIMO_379	JF705945	100	99	JF705945	100	99	Lecanoromycetes sp. PIMO_379	7	257	2.56e-05	-	-	-	1	1	7	15	220				Lecanoromycetes	Pezizomycotina	Ascomycota	Fungi	d:Fungi,p:Ascomycota,c:Lecanoromycetes
1052	OTU666										No significant similarity found								7	186	1.85e-05	-	-	-	1	2	32	46	62								d:Fungi
1053	OTU783	Trichomerium sp.									Trichomerium eucalypti	NR_156672	100	100	NR_156672	100	100	Trichomerium eucalypti	7	137	1.37e-05	-	-	-	4	5	7	29	59	Trichomeriaceae	Chaetothyriales	Chaetothyriomycetidae	Eurotiomycetes	Pezizomycotina	Ascomycota	Fungi	d:Fungi,p:Ascomycota,c:Leotiomycetes,o:Helotiales,f:Dermateaceae,g:Trimmatostroma,s:Trimmatostroma_cordae_SH002249.07FU
1054	OTU762	Fungus sp.									Uncultured fungus clone 3980_1841	MN903868	99	95	MN903868	99	95	Uncultured fungus clone 3980_1841	7	134	1.34e-05	-	-	-	1	6	13	44	49							Fungi	d:Fungi,p:Basidiomycota,c:Tremellomycetes,o:Tremellales
1055	OTU844	Didymosphaeria futilis									Didymosphaeria futilis culture CMW:22186	EU552123	100	96	MG914725	100	97	Fungal sp. isolate	7	114	1.14e-05	-	-	-	1	1	3	8	93	Didymosphaeriaceae	Pleosporales	Pleosporomycetidae	Dothideomycetes	Pezizomycotina	Ascomycota	Fungi	d:Fungi,p:Ascomycota,c:Dothideomycetes,o:Pleosporales,f:Didymosphaeriaceae,g:Didymosphaeria,s:Didymosphaeria_futilis_SH472848.07FU
1056	OTU776	Ascomycet sp.						3			Uncultured fungus clone 4767	KU538662	100	89	KU538662	100	89	Uncultured fungus clone 4767	7	110	1.1e-05	-	-	-	1	1	3	16	74						Ascomycota	Fungi	d:Fungi,p:Ascomycota,c:Dothideomycetes
1057	OTU802	Rhodotorula mucilaginosa									Rhodotorula mucilaginosa clone D13KMMES	MT028113	100	100	MT028113	100	100	Rhodotorula mucilaginosa clone D13KMMES	7	107	1.07e-05	-	-	-	1	1	4	6	88	Incertae sedis	Sporidiobolales	Incertae sedis	Microbotryomycetes	Pucciniomycotina	Basidiomycota	Fungi	d:Fungi
1058	OTU857										No significant similarity found								7	103	1.03e-05	-	-	-	2	3	11	20	45								d:Fungi
1059	OTU805	Helotiales sp.						4			Helotiales sp. GWT1-25	JQ715702	100	94	JQ715702	100	94	Helotiales sp. GWT1-25	7	102	1.02e-05	-	-	-	1	1	4	41	46		Helotiales	Leotiomycetidae	Leotiomycetes	Pezizomycotina	Ascomycota	Fungi	d:Fungi,p:Ascomycota,c:Leotiomycetes,o:Helotiales,f:Helotiaceae
1060	OTU836	Gnomoniaceae sp.									Gnomoniaceae sp. strain NW-FVA2687	MG098311	100	97	MG098311	100	97	Gnomoniaceae sp. strain NW-FVA2687	7	96	9.57e-06	-	-	-	2	2	7	12	59	Gnomoniaceae	Diaporthales	Diaporthomycetidae	Sordariomycetes	Pezizomycotina	Ascomycota	Fungi	d:Fungi,p:Ascomycota,c:Sordariomycetes,o:Diaporthales,f:Gnomoniaceae
1061	OTU984	Botryosphaeriales sp.									Uncultured Botryosphaeriales clone FM007.3	JF691011	100	94	KU538527	97	96	Uncultured fungus clone 4423	7	85	8.48e-06	-	-	-	1	1	3	10	60		Botryosphaeriales	Incertae sedis	Dothideomycetes	Pezizomycotina	Ascomycota	Fungi	d:Fungi,p:Ascomycota,c:Dothideomycetes,o:Botryosphaeriales
1062	OTU895	Basidiomycet sp.									Uncultured fungus clone 3980_1841	MN903868	99	99	MN903868	99	99	Uncultured fungus clone 3980_1841	7	80	7.98e-06	-	-	-	2	2	3	13	45						Basidiomycota	Fungi	d:Fungi,p:Basidiomycota,c:Tremellomycetes,o:Tremellales
1063	OTU957	Basidiomycet sp.						3			Uncultured fungus clone 2170_843	KP891595	100	99	KP891595	100	99	Uncultured fungus clone 2170_843	7	77	7.68e-06	-	-	-	1	2	4	22	30						Basidiomycota	Fungi	d:Fungi,p:Basidiomycota,c:Tremellomycetes,o:Tremellales,f:Tremellaceae
1064	OTU1003	Lemonniera sp.					A		mycelia	aquatic hyphomycetes (Campbell et al. 2006)	Lemonniera sp. DSM 102907	KX096679	100	100	KX096679	100	100	Lemonniera sp. DSM 102907	7	70	6.98e-06	-	-	-	1	1	2	9	47	Discinellaceae	Helotiales	Leotiomycetidae	Leotiomycetes	Pezizomycotina	Ascomycota	Fungi	d:Fungi,p:Ascomycota
1065	OTU917	Ascomycet sp.									Ascomycete sp. CH-Ca	EF373584	100	98	MG914820	100	99	Fungal sp. isolate	7	67	6.68e-06	-	-	-	1	1	5	9	40						Ascomycota	Fungi	d:Fungi,p:Ascomycota,c:Eurotiomycetes,o:Chaetothyriales,f:Herpotrichiellaceae
1066	OTU985	Fungus sp.									Uncultured fungus clone OTU_2377	MG161573	95	91	MG161573	95	91	Uncultured fungus clone OTU_2377	7	60	5.98e-06	-	-	-	1	1	6	10	31							Fungi	d:Fungi
1067	OTU1140	Phaeosphaeria sp.					A		mycelia	(Zhang 2019)	Uncultured Phaeosphaeria clone SW_2d_E11	JF449819	100	100	JF449819	100	100	Uncultured Phaeosphaeria clone SW_2d_E11	7	60	5.98e-06	-	-	-	2	2	3	22	26	Phaeosphaeriaceae	Pleosporales	Pleosporomycetidae	Dothideomycetes	Pezizomycotina	Ascomycota	Fungi	d:Fungi,p:Ascomycota,c:Dothideomycetes,o:Pleosporales,f:Phaeosphaeriaceae
1068	OTU998	Fungus sp.									Uncultured fungus clone 2170_152	KP891057	100	100	KP891057	100	100	Uncultured fungus clone 2170_152	7	56	5.58e-06	-	-	-	1	1	2	6	43							Fungi	d:Fungi
1069	OTU1138										No significant similarity found								7	54	5.39e-06	-	-	-	1	5	7	13	14								d:Fungi
1070	OTU1044	Rhizoplaca sp.					A		lichenized fungi	lichenized fungi in the family Lecanoraceae,	Rhizoplaca porterii voucher 55149	HM577380	100	91	HM577380	100	91	Rhizoplaca porterii voucher 55149	7	48	4.79e-06	-	-	-	1	2	2	13	19	Lecanoraceae	Lecanorales	Lecanoromycetidae	Lecanoromycetes	Pezizomycotina	Ascomycota	Fungi	d:Fungi,p:Ascomycota,c:Lecanoromycetes,o:Lecanorales,f:Lecanoraceae
1071	OTU1055	Ceratobasidium sp.									Ceratobasidium sp. 2 RJ-2015	KU516416	100	96	KU516416	100	96	Ceratobasidium sp. 2 RJ-2015	7	47	4.69e-06	-	-	-	1	3	3	15	18	Ceratobasidiaceae	Cantharellales	Incertae sedis	Agaricomycetes	Agaricomycotina	Basidiomycota	Fungi	d:Fungi,p:Basidiomycota,c:Agaricomycetes,o:Cantharellales,f:Ceratobasidiaceae
1072	OTU1185	Peniophora pini									Peniophora pini strain NW-FVA2523	MG547963	100	100	MG547963	100	100	Peniophora pini strain NW-FVA2523	7	47	4.69e-06	-	-	-	1	1	4	13	16	Peniophoraceae	Russulales	Incertae sedis	Agaricomycetes	Agaricomycotina	Basidiomycota	Fungi	d:Fungi,p:Basidiomycota,c:Agaricomycetes,o:Russulales
1073	OTU1124	Exophiala sp.					A		black yeast	(Seyedmousavi et al. 2011)	uncultured Exophiala	LR587026	100	97	KP897527	100	99	Uncultured fungus clone 2168_416	7	45	4.49e-06	-	-	-	1	1	6	8	19	Herpotrichiellaceae	Chaetothyriales	Chaetothyriomycetidae	Eurotiomycetes	Pezizomycotina	Ascomycota	Fungi	d:Fungi,p:Ascomycota,c:Eurotiomycetes,o:Chaetothyriales,f:Herpotrichiellaceae,g:Exophiala
1074	OTU1103	Pleosporineae sp.									Pleosporineae sp. voucher 18-171	KX815483	100	100	KX815483	100	100	Pleosporineae sp. voucher 18-171	7	44	4.39e-06	-	-	-	1	1	3	7	26	Pleosporaceae	Pleosporales	Pleosporomycetidae	Dothideomycetes	Pezizomycotina	Ascomycota	Fungi	d:Fungi,p:Ascomycota,c:Dothideomycetes,o:Pleosporales
1075	OTU1108	Monochaetia monochaeta									Monochaetia monochaeta strain CBS 118.66	MH858742	100	100	MH858742	100	100	Monochaetia monochaeta strain CBS 118.66	7	43	4.29e-06	-	-	-	1	1	3	12	17	Amphisphaeriaceae	Amphisphaeriales	Xylariomycetidae	Sordariomycetes	Pezizomycotina	Ascomycota	Fungi	d:Fungi,p:Ascomycota,c:Sordariomycetes,o:Xylariales,f:Amphisphaeriaceae,g:Monochaetia,s:Monochaetia_monochaeta_SH200167.07FU
1076	OTU1123	Fungus sp.									Uncultured fungus clone OTU_F528_R296	MF976593	100	97	MF976593	100	97	Uncultured fungus clone OTU_F528_R296	7	40	3.99e-06	-	-	-	1	1	3	12	14							Fungi	d:Fungi
1077	OTU1087	Physcia sp.					A		lichenized fungi	Schwielenflechte	Physcia cf. adscendens/tenella	MN654533	100	99	MN654533	100	99	Physcia cf. adscendens/tenella	7	40	3.99e-06	-	-	-	1	1	3	5	25	Physciaceae	Caliciales	Lecanoromycetidae	Lecanoromycetes	Pezizomycotina	Ascomycota	Fungi	d:Fungi,p:Ascomycota,c:Lecanoromycetes,o:Caliciales,f:Physciaceae,g:Physcia,s:Physcia_adscendens_SH181746.07FU
1078	OTU1148	Exobasidium sp.				1	B		colonies without hyphae only with single-celled conidia	host-specific plant pathogene, Exobasidium leaf and fruit spot of blueberry (Brewer 2014)	Exobasidium japonicum	AB180681	100	93	AB180681	100	93	Exobasidium japonicum	7	40	3.99e-06	-	-	-	1	2	3	11	12	Exobasidiaceae	Exobasidiales	Exobasidiomycetidae	Exobasidiomycetes	Ustilaginomycotina	Basidiomycota	Fungi	d:Fungi,p:Basidiomycota,c:Exobasidiomycetes,o:Exobasidiales,f:Exobasidiaceae,g:Exobasidium,s:Exobasidium_pentasporium_SH211817.07FU
1079	OTU1253	Agaricostilbomycetes sp.					B		basidiomycetous yeast, dimorphic alos prucing hyphae	Bauer et al. 2006	Bensingtonia bomiensis CBS 10713	NR_154875	75	79	NR_154875	75	79	Bensingtonia bomiensis CBS 10713	7	35	3.49e-06	-	-	-	2	3	4	5	13				Agaricostilbomycetes	Pucciniomycotina	Basidiomycota	Fungi	d:Fungi,p:Basidiomycota
1080	OTU1159	Buckleyzyma armeniaca	?				B		basidiomycetous yeast	Wang et al. 2015	Buckleyzyma armeniaca culture CBS:8076	KY101783	100	100	KY101783	100	100	Buckleyzyma armeniaca culture CBS:8076	7	35	3.49e-06	-	-	-	2	2	5	6	10	Buckleyzymaceae	Buckleyzymales	Incertae sedis	Cystobasidiomycetes	Pucciniomycotina	Basidiomycota	Fungi	d:Fungi,p:Basidiomycota,c:Cystobasidiomycetes,o:Cystobasidiomycetes_ord_Incertae_sedis,f:Cystobasidiomycetes_fam_Incertae_sedis,g:Buckleyzyma,s:Buckleyzyma_armeniaca_SH207118.07FU
1081	OTU1259	Elsinoe sp.									Elsinoe heveae strain CBS 179.56	MH857569	100	94	KP892192	100	99	Uncultured fungus clone 2170_1361	7	34	3.39e-06	-	-	-	1	1	2	4	23	Elsinoaceae	Myriangiales	Dothideomycetidae	Dothideomycetes	Pezizomycotina	Ascomycota	Fungi	d:Fungi,p:Ascomycota,c:Dothideomycetes,o:Myriangiales
1082	OTU1242	Mycosphaerella sp.									Mycosphaerella sp.	MH935001	100	100	MH935001	100	100	Mycosphaerella sp.	7	32	3.19e-06	-	-	-	1	2	4	7	9	Mycosphaerellaceae	Capnodiales	Dothideomycetidae	Dothideomycetes	Pezizomycotina	Ascomycota	Fungi	d:Fungi,p:Ascomycota
1083	OTU1181	Ascomycet sp.									Uncultured fungus clone 2168_143	KP897289	100	99	KP897289	100	99	Uncultured fungus clone 2168_143	7	32	3.19e-06	-	-	-	1	1	1	6	19						Ascomycota	Fungi	d:Fungi,p:Ascomycota,c:Dothideomycetes,o:Capnodiales,f:Mycosphaerellaceae
1084	OTU1238	Xenochalara sp.						4			Xenochalara juniperi strain H6201	MK952385	100	94	MK952385	100	94	Xenochalara juniperi strain H6201	7	31	3.09e-06	-	-	-	1	1	3	4	17	Hamatocanthoscyphaceae	Helotiales	Leotiomycetidae	Leotiomycetes	Pezizomycotina	Ascomycota	Fungi	d:Fungi,p:Ascomycota,c:Leotiomycetes,o:Helotiales
1085	OTU1218	Rhizopus oryzae						0			Rhizopus oryzae	MN273505	100	100	MN273505	100	100	Rhizopus oryzae	7	31	3.09e-06	-	-	-	1	1	3	4	17	Rhizopodaceae	Mucorales	Incertae sedis	Mucoromycetes	Mucoromycotina	Zygomycota	Fungi	d:Fungi,p:Mucoromycota,c:Mucoromycetes,o:Mucorales,f:Rhizopodaceae,g:Rhizopus
1086	OTU1246	Fungus sp.									Uncultured fungus clone 2170_797	KP891654	100	85	KP891654	100	85	Uncultured fungus clone 2170_797	7	28	2.79e-06	-	-	-	2	4	4	5	5							Fungi	d:Fungi,p:Ascomycota,c:Dothideomycetes
1087	OTU432	Gibellulopsis sp.									Gibellulopsis nigrescens	MN982329	100	100	MN982329	100	100	Gibellulopsis nigrescens	6	684	6.82e-05	-	-	-	2	2	4	8	665	Plectosphaerellaceae	Glomerellales	Hypocreomycetidae	Sordariomycetes	Pezizomycotina	Ascomycota	Fungi	d:Fungi,p:Ascomycota,c:Sordariomycetes,o:Glomerellales
1088	OTU625	Paraphaeosphaeria sp.					A		mycelia		Paraphaeosphaeria sp.	MN833907	100	100	MN833907	100	100	Paraphaeosphaeria sp.	6	236	2.35e-05	-	-	-	1	1	2	9	221	Didymosphaeriaceae	Pleosporales	Pleosporomycetidae	Dothideomycetes	Pezizomycotina	Ascomycota	Fungi	d:Fungi,p:Ascomycota,c:Dothideomycetes,o:Pleosporales,f:Didymosphaeriaceae,g:Paraphaeosphaeria,s:Paraphaeosphaeria_parmeliae_SH186927.07FU
1089	OTU833	Phaeococcomyces sp.									Phaeococcomyces sp. isolate OTU1208	MK019137	98	93	KU536506	100	99	Uncultured fungus clone 577	6	89	8.88e-06	-	-	-	2	2	7	14	57	Herpotrichiellaceae	Chaetothyriales	Chaetothyriomycetidae	Eurotiomycetes	Pezizomycotina	Ascomycota	Fungi	d:Fungi,p:Ascomycota
1090	OTU994	Seimatosporium lichenicola									Seimatosporium lichenicola strain CBS 354.90	MH554035	100	99	MH554035	100	99	Seimatosporium lichenicola strain CBS 354.90	6	88	8.78e-06	-	-	-	2	3	7	13	57	Sporocadaceae	Amphisphaeriales	Xylariomycetidae	Sordariomycetes	Pezizomycotina	Ascomycota	Fungi	d:Fungi,p:Ascomycota,c:Sordariomycetes,o:Xylariales,f:Amphisphaeriaceae,g:Discostroma
1091	OTU929	Fusicladium cordae					A		mycelia	Kokoul 2010,colonising pine litter needles	Fusicladium cordae strain CBS 675.82	MH861540	100	99	MH861540	100	99	Fusicladium cordae strain CBS 675.82	6	87	8.68e-06	-	-	-	1	3	4	11	65	Venturiaceae	Venturiales	Pleosporomycetidae	Dothideomycetes	Pezizomycotina	Ascomycota	Fungi	d:Fungi,p:Ascomycota,c:Dothideomycetes,o:Venturiales,f:Sympoventuriaceae,g:Fusicladium,s:Fusicladium_cordae_SH213868.07FU
1092	OTU888	Knufia sp.						5			Knufia sp. isolate OTU776	MK019171	97	89	MF976281	100	95	Uncultured fungus clone OTU_R566	6	87	8.68e-06	-	-	-	1	1	5	5	71	Incertae sedis	Incertae sedis	Incertae sedis	Incertae sedis	Pezizomycotina	Ascomycota	Fungi	d:Fungi,p:Ascomycota,c:Eurotiomycetes,o:Chaetothyriales,f:Herpotrichiellaceae
1093	OTU945	Nemania serpens									Nemania serpens	MN999975	100	100	MN999975	100	100	Nemania serpens	6	87	8.68e-06	-	-	-	1	2	19	25	36	Xylariaceae	Xylariales	Xylariomycetidae	Sordariomycetes	Pezizomycotina	Ascomycota	Fungi	d:Fungi,p:Ascomycota,c:Sordariomycetes,o:Xylariales,f:Xylariaceae,g:Nemania
1094	OTU1088	Lactarius subdulcis									Lactarius subdulcis	MN959786	100	100	MN959786	100	100	Lactarius subdulcis	6	77	7.68e-06	-	-	-	4	6	9	21	31	Russulaceae	Russulales	Incertae sedis	Agaricomycetes	Agaricomycotina	Basidiomycota	Fungi	d:Fungi,p:Basidiomycota,c:Agaricomycetes,o:Russulales,f:Russulaceae,g:Lactarius,s:Lactarius_subdulcis_SH182378.07FU
1095	OTU927	Fungus sp.									Uncultured fungus clone FMOTU_10721	KU063073	99	93	KU063073	99	93	Uncultured fungus clone FMOTU_10721	6	75	7.48e-06	-	-	-	5	6	9	9	40							Fungi	d:Fungi,p:Chytridiomycota,c:Spizellomycetes,o:Spizellomycetales
1096	OTU1111	Coniochaeta sp.									Coniochaeta sp.	MH425274	100	100	MH425274	100	100	Coniochaeta sp.	6	64	6.38e-06	-	-	-	1	1	9	24	27	Coniochaetaceae	Coniochaetales	Diaporthomycetidae	Sordariomycetes	Pezizomycotina	Ascomycota	Fungi	d:Fungi,p:Ascomycota,c:Sordariomycetes
1097	OTU1069	Fungus sp.									Uncultured fungus clone 2170_1493	KP892299	97	97	KP892299	97	97	Uncultured fungus clone 2170_1493	6	63	6.28e-06	-	-	-	1	5	11	17	23							Fungi	d:Fungi
1098	OTU1099	Filobasidium sp.					B	4	basidiomycetous yeast		Filobasidium sp.	MK186945	100	100	MK186945	100	100	Filobasidium sp.	6	56	5.58e-06	-	-	-	1	2	4	21	25	Filobasidiaceae	Filobasidiales	Incertae sedis	Tremellomycetes	Agaricomycotina	Basidiomycota	Fungi	d:Fungi,p:Basidiomycota,c:Tremellomycetes,o:Filobasidiales,f:Filobasidiaceae,g:Filobasidium
1099	OTU966	Septoria sp.									Septoria sp. MB-2019d	MK531736	100	100	MK531736	100	100	Septoria sp. MB-2019d	6	56	5.58e-06	-	-	-	1	1	4	6	41	Mycosphaerellaceae	Capnodiales	Dothideomycetidae	Dothideomycetes	Pezizomycotina	Ascomycota	Fungi	d:Fungi,p:Ascomycota,c:Dothideomycetes,o:Capnodiales,f:Mycosphaerellaceae,g:Septoria,s:Septoria_cretae_SH406107.07FU
1100	OTU1195	Mycena galopu									Mycena galopu	MK795846	100	100	MK795846	100	100	Mycena galopu	6	53	5.29e-06	-	-	-	1	2	3	12	33	Mycenaceae	Agaricales	Agaricomycetidae	Agaricomycetes	Agaricomycotina	Basidiomycota	Fungi	d:Fungi,p:Basidiomycota,c:Agaricomycetes,o:Agaricales
1101	OTU1207	Ascomycet sp.									Uncultured Ascomycota clone SH183329	MG206271	97	86	MG206271	97	86	Uncultured Ascomycota clone SH183329	6	53	5.29e-06	-	-	-	2	3	5	8	31						Ascomycota	Fungi	d:Fungi,p:Ascomycota
1102	OTU1043	Cryptococcus sp.					B		basidiomycetous yeast	(Liu2015)	[Cryptococcus] cuniculi CBS 10309	NR_137887	97	98	KP891050	100	99	Uncultured fungus clone 2170_149	6	50	4.99e-06	-	-	-	1	5	10	11	16	Tremellaceae	Tremellales	Incertae sedis	Tremellomycetes	Agaricomycotina	Basidiomycota	Fungi	d:Fungi,p:Basidiomycota,c:Tremellomycetes,o:Tremellales,f:Tremellaceae,g:Cryptococcus
1103	OTU1066	Basidiomycet sp.									Uncultured fungus clone 2168_616	KP897721	100	100	KP897721	100	100	Uncultured fungus clone 2168_616	6	50	4.99e-06	-	-	-	1	1	4	9	33						Basidiomycota	Fungi	d:Fungi,p:Basidiomycota,c:Microbotryomycetes
1104	OTU1027	Tremellales sp.					B	5	basidiomycetous yeast	teleomorphic and anamorphic genera, most of the latter being yeasts. All teleomorphic species of fungi in the Tremellaceae are parasites of other fungi	Uncultured Tremellales clone OTU_2347	KX403433	100	99	KR265960	100	100	Uncultured Tremellomycetes	6	50	4.99e-06	-	-	-	1	2	5	11	29	Tremellaceae	Tremellales	Incertae sedis	Tremellomycetes	Agaricomycotina	Basidiomycota	Fungi	d:Fungi,p:Basidiomycota,c:Tremellomycetes,o:Tremellales
1105	OTU1171	Fungus sp.									Uncultured fungus clone 2170_1493	KP892299	97	97	KP892299	97	97	Uncultured fungus clone 2170_1493	6	48	4.79e-06	-	-	-	1	3	4	11	26							Fungi	d:Fungi
1106	OTU1059	Fungus sp.									Uncultured fungus clone 2170_513	KP891447	86	95	KP891447	86	95	Uncultured fungus clone 2170_513	6	47	4.69e-06	-	-	-	2	3	7	15	16							Fungi	d:Fungi
1107	OTU1032	Ascomycet sp.						5			Uncultured fungus clone 3980_903	MN903126	100	100	MN903126	100	100	Uncultured fungus clone 3980_903	6	47	4.69e-06	-	-	-	2	3	3	4	32						Ascomycota	Fungi	d:Fungi,p:Ascomycota,c:Dothideomycetes,o:Capnodiales
1108	OTU1072	Fungus sp.									Uncultured fungus clone 3980_5134	MN903777	100	100	MN903777	100	100	Uncultured fungus clone 3980_5134	6	43	4.29e-06	-	-	-	1	1	7	8	20							Fungi	d:Fungi,p:Basidiomycota,c:Tremellomycetes
1109	OTU1109	Ascomycet sp.									Uncultured fungus clone 3980_671	MN902906	100	100	MN902906	100	100	Uncultured fungus clone 3980_671	6	42	4.19e-06	-	-	-	2	3	6	7	19						Ascomycota	Fungi	d:Fungi,p:Ascomycota,c:Lecanoromycetes,o:Lecanorales
1110	OTU1118	Rachicladosporium sp.									Rachicladosporium sp. isolate OTU895	MK018956	100	99	MK018956	100	99	Rachicladosporium sp. isolate OTU895	6	39	3.89e-06	-	-	-	2	2	6	7	17	Cladosporiaceae	Capnodiales	Dothideomycetidae	Dothideomycetes	Pezizomycotina	Ascomycota	Fungi	d:Fungi,p:Ascomycota
1111	OTU1193										No significant similarity found								6	36	3.59e-06	-	-	-	3	4	6	8	9								d:Fungi
1112	OTU1155	Diaporthe sp.									Diaporthe eres strain PSCG 324	MK626906	100	100	MK626906	100	100	Diaporthe eres strain PSCG 324	6	36	3.59e-06	-	-	-	2	3	4	11	13	Diaporthaceae	Diaporthales	Diaporthomycetidae	Sordariomycetes	Pezizomycotina	Ascomycota	Fungi	d:Fungi,p:Ascomycota,c:Sordariomycetes,o:Diaporthales
1113	OTU1160	Fungus sp.									Uncultured fungus clone 2168_493	KP897563	100	99	KP897563	100	99	Uncultured fungus clone 2168_493	6	36	3.59e-06	-	-	-	2	3	8	8	11							Fungi	d:Fungi
1114	OTU1199	Fungus sp.									Fungal sp. agrD392	JN053143	100	100	JN053143	100	100	Fungal sp. agrD392	6	35	3.49e-06	-	-	-	1	1	2	12	18							Fungi	d:Fungi
1115	OTU1169	Fungus sp.									Uncultured fungus clone 3980_485	MN902781	100	99	MN902781	100	99	Uncultured fungus clone 3980_485	6	35	3.49e-06	-	-	-	3	4	6	7	10							Fungi	d:Fungi
1116	OTU1170	Rhinocladiella sp.									uncultured Rhinocladiella	LS452717	92	98	MN903585	100	100	Uncultured fungus clone 3980_1951	6	34	3.39e-06	-	-	-	1	1	2	14	15	Herpotrichiellaceae	Chaetothyriales	Chaetothyriomycetidae	Eurotiomycetes	Pezizomycotina	Ascomycota	Fungi	d:Fungi,p:Ascomycota,c:Eurotiomycetes,o:Chaetothyriales,f:Herpotrichiellaceae,g:Rhinocladiella
1117	OTU1201	Fungus sp.									Uncultured fungus	AM999715	100	98	AM999715	100	98	Uncultured fungus	6	32	3.19e-06	-	-	-	1	1	3	7	17							Fungi	d:Fungi,p:Basidiomycota,c:Agaricomycetes
1118	OTU1243	Periconia sp.									uncultured Periconia	LR136237	100	98	LR136237	100	98	uncultured Periconia	6	29	2.89e-06	-	-	-	1	1	6	7	9	Incertae sedis	Pleosporales	Pleosporomycetidae	Dothideomycetes	Pezizomycotina	Ascomycota	Fungi	d:Fungi,p:Ascomycota
1119	OTU1231										No significant similarity found								6	29	2.89e-06	-	-	-	1	2	4	6	13								d:Fungi
1120	OTU1249	Chaetosphaeronema sp.									Chaetosphaeronema sp.	MT087898	100	92	MT087898	100	93	Uncultured fungus clone OTU334	6	28	2.79e-06	-	-	-	1	2	4	7	11	Incertae sedis	Incertae sedis	Incertae sedis	Incertae sedis	Pezizomycotina	Ascomycota	Fungi	d:Fungi,p:Ascomycota
1121	OTU1258	Pleosporales sp.									Uncultured Pleosporales clone OTU_1960	KX403177	100	99	AM084449	100	100	Ascomycete sp. HK-S228	6	27	2.69e-06	-	-	-	1	1	4	7	10		Pleosporales	Pleosporomycetidae	Dothideomycetes	Pezizomycotina	Ascomycota	Fungi	d:Fungi,p:Ascomycota,c:Dothideomycetes,o:Pleosporales
1122	OTU361	Ascomycet sp.									Uncultured Ascomycota clone C32_B09	EU490106	60	88	EU490106	60	88	Uncultured Ascomycota clone C32_B09	5	1043	0.000104	-	-	-	1	3	14	17	1008						Ascomycota	Fungi	d:Fungi,p:Ascomycota
1123	OTU560	Mollisia sp.			1?		A		mycelia	Weichbecherchen	Mollisia sp. 3 ICMP 18925	JN225881	100	100	JN225881	100	100	Mollisia sp. 3 ICMP 18925	5	327	3.26e-05	-	-	-	1	1	9	93	223	Mollisiaceae	Helotiales	Leotiomycetidae	Leotiomycetes	Pezizomycotina	Ascomycota	Fungi	d:Fungi,p:Ascomycota,c:Leotiomycetes,o:Helotiales,f:Dermateaceae,g:Pyrenopeziza,s:Pyrenopeziza_revincta_SH211409.07FU
1124	OTU659	Fusarium lateritium				1	A	5	mycelia	telemorph Gibberella	Fusarium lateritium strain BBA 62246	AF310978	100	100	AF310978	100	100	Fusarium lateritium strain BBA 62246	5	202	2.01e-05	-	-	-	2	8	10	12	170	Nectriaceae	Hypocreales	Hypocreomycetidae	Sordariomycetes	Pezizomycotina	Ascomycota	Fungi	d:Fungi,p:Ascomycota,c:Sordariomycetes,o:Hypocreales,f:Nectriaceae,g:Gibberella,s:Gibberella_baccata_SH219689.07FU
1125	OTU770	Fungus sp.									Uncultured fungus clone 3980_1125	MN903249	100	100	MN903249	100	100	Uncultured fungus clone 3980_1125	5	118	1.18e-05	-	-	-	1	6	17	34	60							Fungi	d:Fungi
1126	OTU772	Ostropales sp.									Carestiella socia isolate GG2437a	AY661682	98	88	AY971712	98	100	Fungal sp. 25.31	5	113	1.13e-05	-	-	-	1	4	9	12	87		Ostropales	Ostropomycetidae	Lecanoromycetes	Pezizomycotina	Ascomycota	Fungi	d:Fungi,p:Ascomycota,c:Lecanoromycetes,o:Ostropales
1127	OTU816	Fungus sp.									Uncultured fungus clone 3980_544	MN902739	100	100	MN902739	100	100	Uncultured fungus clone 3980_544	5	103	1.03e-05	-	-	-	1	1	6	39	56							Fungi	d:Fungi,p:Ascomycota,c:Eurotiomycetes
1128	OTU806	Chloridium virescens var. Chlamydosporum						5			Chloridium virescens var. chlamydosporum clone	KY588731	100	97	KY588731	100	97	Chloridium virescens var. chlamydosporum clone	5	97	9.67e-06	-	-	-	1	1	2	13	80	Chaetosphaeriaceae	Chaetosphaeriales	Sordariomycetidae	Sordariomycetes	Pezizomycotina	Ascomycota	Fungi	d:Fungi,p:Ascomycota,c:Sordariomycetes,o:Chaetosphaeriales,f:Chaetosphaeriaceae
1129	OTU854										No significant similarity found								5	80	7.98e-06	-	-	-	1	2	21	28	28								d:Fungi
1130	OTU1013	Myriangiales sp.					A		mycelia		Uncultured Myriangiales clone OTU_2872	KX403744	100	94	AY843169	100	99	Fungal sp. TRN484	5	73	7.28e-06	-	-	-	1	3	4	5	60		Myriangiales	Dothideomycetidae	Dothideomycetes	Pezizomycotina	Ascomycota	Fungi	d:Fungi,p:Ascomycota,c:Dothideomycetes,o:Myriangiales,f:Myriangiaceae,g:Myriangium
1131	OTU938	Fungus sp.									Uncultured fungus clone 3980_641	MN902798	100	99	MN902798	100	99	Uncultured fungus clone 3980_641	5	68	6.78e-06	-	-	-	1	3	5	6	53							Fungi	d:Fungi,p:Ascomycota
1132	OTU946	Myriangium sp.					A		mycelia	Petch 1946	Uncultured Myriangium clone AC_0_B12	JF424297	100	97	AM999638	100	100	Uncultured fungus	5	66	6.58e-06	-	-	-	2	3	6	20	35	Myriangiaceae	Myriangiales	Dothideomycetidae	Dothideomycetes	Pezizomycotina	Ascomycota	Fungi	d:Fungi
1133	OTU948	Fungus sp.									Uncultured fungus clone OTU_R428	MF976225	100	98	MF976225	100	98	Uncultured fungus clone OTU_R428	5	64	6.38e-06	-	-	-	2	5	8	9	40							Fungi	d:Fungi,p:Ascomycota
1134	OTU1049	Gremmeniella abietina									Gremmeniella abietina strain CBS 343.58	MH857809	100	100	MH857809	100	100	Gremmeniella abietina strain CBS 343.58	5	59	5.88e-06	-	-	-	3	3	8	14	31	Godroniaceae	Helotiales	Leotiomycetidae	Leotiomycetes	Pezizomycotina	Ascomycota	Fungi	d:Fungi,p:Ascomycota,c:Leotiomycetes,o:Helotiales,f:Helotiaceae,g:Gremmeniella,s:Gremmeniella_abietina_SH205412.07FU
1135	OTU1015	Allophaeosphaeria muriformia									Allophaeosphaeria muriformia strain MFLUCC	KX926415	100	100	KX926415	100	100	Allophaeosphaeria muriformia strain MFLUCC	5	54	5.39e-06	-	-	-	1	2	5	12	34	Phaeosphaeriaceae	Pleosporales	Pleosporomycetidae	Dothideomycetes	Pezizomycotina	Ascomycota	Fungi	d:Fungi,p:Ascomycota,c:Dothideomycetes,o:Pleosporales,f:Phaeosphaeriaceae
1136	OTU1034	Basidiomycet sp.									Uncultured fungus clone 3980_1393	MN903536	100	99	MN903536	100	99	Uncultured fungus clone 3980_1393	5	54	5.39e-06	-	-	-	1	2	10	16	25						Basidiomycota	Fungi	d:Fungi,p:Basidiomycota
1137	OTU1056										No significant similarity found								5	53	5.29e-06	-	-	-	1	2	11	14	25								d:Fungi
1138	OTU1070	Melanelixia subaurifera									Melanelixia subaurifera voucher O-L-198930	MK812688	100	100	MK812688	100	100	Melanelixia subaurifera voucher O-L-198930	5	52	5.19e-06	-	-	-	1	1	2	6	42	Parmeliaceae	Lecanorales	Lecanoromycetidae	Lecanoromycetes	Pezizomycotina	Ascomycota	Fungi	d:Fungi,p:Ascomycota,c:Lecanoromycetes,o:Lecanorales,f:Parmeliaceae,g:Melanelixia,s:Melanelixia_subaurifera_SH179328.07FU
1139	OTU1086	Exobasidium sp.				1	B		colonies without hyphae only with single-celled conidia	host-specific plant pathogene, Exobasidium leaf and fruit spot of blueberry (Brewer 2014)	Exobasidium yoshinagae	AB180365	87	97	MG827608	100	100	Uncultured fungus clone 2185_204	5	47	4.69e-06	-	-	-	1	2	2	17	25	Exobasidiaceae	Exobasidiales	Exobasidiomycetidae	Exobasidiomycetes	Ustilaginomycotina	Basidiomycota	Fungi	d:Fungi,p:Basidiomycota,c:Exobasidiomycetes,o:Exobasidiales,f:Exobasidiaceae,g:Exobasidium,s:Exobasidium_dubium_SH211822.07FU
1140	OTU1080	Oberwinklerozyma sp.									Oberwinklerozyma silvestris CBS 11420	NR_163533	100	98	LS452715	100	99	uncultured Rhodotorula	5	46	4.59e-06	-	-	-	3	3	5	6	29	Incertae sedis	Incertae sedis	Incertae sedis	Microbotryomycetes	Pucciniomycotina	Basidiomycota	Fungi	d:Fungi,p:Basidiomycota,c:Microbotryomycetes,o:Microbotryomycetes_ord_Incertae_sedis,f:Chrysozymaceae,g:Oberwinklerozyma
1141	OTU1051	Ascomycet sp.									Uncultured Ascomycota	FR682262	100	100	FR682262	100	100	Uncultured Ascomycota	5	44	4.39e-06	-	-	-	3	4	6	15	16						Ascomycota	Fungi	d:Fungi,p:Ascomycota
1142	OTU1065	Saccothecium rubi									Saccothecium rubi	NR_148096	100	99	NR_148096	100	99	Saccothecium rubi	5	43	4.29e-06	-	-	-	1	1	5	8	28	Saccotheciaceae	Dothideales	Dothideomycetidae	Dothideomycetes	Pezizomycotina	Ascomycota	Fungi	d:Fungi,p:Ascomycota,c:Dothideomycetes,o:Dothideales
1143	OTU1172										No significant similarity found								5	38	3.79e-06	-	-	-	1	2	3	5	27								d:Fungi,p:Basidiomycota,c:Agaricostilbomycetes
1144	OTU1263	Septobasidium sp.					B		basidiomycetous yeast in culture, but also hyphae	Entomopathogen or symbiotic association with scale insects (Coccoidea) (Henk)	Septobasidium carestianum	DQ241448	96	94	DQ241448	96	94	Septobasidium carestianum	5	38	3.79e-06	-	-	-	1	1	4	6	26	Septobasidiaceae	Septobasidiales	Incertae sedis	Pucciniomycetes	Pucciniomycotina	Basidiomycota	Fungi	d:Fungi,p:Basidiomycota,c:Pucciniomycetes,o:Septobasidiales,f:Septobasidiaceae,g:Septobasidium,s:Septobasidium_alni_SH029178.07FU
1145	OTU1206	Anthostomella pinea									Anthostomella pinea	MF327371	100	100	MF327371	100	100	Anthostomella pinea	5	36	3.59e-06	-	-	-	1	1	3	7	24	Xylariaceae	Xylariales	Xylariomycetidae	Sordariomycetes	Pezizomycotina	Ascomycota	Fungi	d:Fungi,p:Ascomycota,c:Sordariomycetes,o:Xylariales,f:Xylariaceae
1146	OTU1232	Ceramothyrium sp.									Ceramothyrium linnaeae strain CBS 742.94	MH862502	100	95	MG828197	100	99	Uncultured fungus clone 2185_837	5	36	3.59e-06	-	-	-	1	1	1	2	31	Chaetothyriaceae	Chaetothyriales	Chaetothyriomycetidae	Eurotiomycetes	Pezizomycotina	Ascomycota	Fungi	d:Fungi,p:Ascomycota,c:Eurotiomycetes,o:Chaetothyriales,f:Chaetothyriaceae,g:Ceramothyrium,s:Ceramothyrium_carniolicum_SH207611.07FU
1147	OTU1208	Ceratobasidium sp.									Ceratobasidium sp. CBS 148.54	DQ278937	100	100	DQ278937	100	100	Ceratobasidium sp. CBS 148.54	5	36	3.59e-06	-	-	-	2	4	5	8	17	Ceratobasidiaceae	Cantharellales	Incertae sedis	Agaricomycetes	Agaricomycotina	Basidiomycota	Fungi	d:Fungi,p:Basidiomycota,c:Agaricomycetes,o:Cantharellales,f:Ceratobasidiaceae
1148	OTU1149	Leptodontidium beauverioides									Leptodontidium beauverioides strain CBS 169.78	MH861125	100	100	MH861125	100	100	Leptodontidium beauverioides strain CBS 169.78	5	35	3.49e-06	-	-	-	1	1	4	5	24	Leptodontidiaceae	Incertae sedis	Leotiomycetidae	Leotiomycetes	Pezizomycotina	Ascomycota	Fungi	d:Fungi,p:Ascomycota,c:Leotiomycetes,o:Helotiales,f:Helotiales_fam_Incertae_sedis,g:Chalara
1149	OTU1196	Fungus sp.									Uncultured fungus clone 2170_916	KP891598	98	93	KP891598	98	93	Uncultured fungus clone 2170_916	5	35	3.49e-06	-	-	-	2	2	4	9	18							Fungi	d:Fungi,p:Ascomycota,c:Dothideomycetes
1150	OTU1165	Hypogymnia physodes									Hypogymnia physodes	MN654515	100	100	MN654515	100	100	Hypogymnia physodes	5	33	3.29e-06	-	-	-	1	3	7	8	14	Parmeliaceae	Lecanorales	Lecanoromycetidae	Lecanoromycetes	Pezizomycotina	Ascomycota	Fungi	d:Fungi,p:Ascomycota,c:Lecanoromycetes,o:Lecanorales,f:Parmeliaceae,g:Hypogymnia,s:Hypogymnia_physodes_SH179334.07FU
1151	OTU1147	Sphaerulina sp.									Sphaerulina amelanchier strain MP22	KF251597	100	100	KF251597	100	100	Sphaerulina amelanchier strain MP22	5	33	3.29e-06	-	-	-	1	1	1	14	16	Mycosphaerellaceae	Capnodiales	Dothideomycetidae	Dothideomycetes	Pezizomycotina	Ascomycota	Fungi	d:Fungi,p:Ascomycota,c:Dothideomycetes,o:Capnodiales,f:Mycosphaerellaceae,g:Sphaerulina,s:Sphaerulina_pseudovirgaureae_SH206769.07FU
1152	OTU1247							5			No significant similarity found								5	32	3.19e-06	-	-	-	1	2	7	8	14								d:Fungi,p:Ascomycota
1153	OTU1180	Microbotryomycetes sp.					B		maybe yeast	class of Pucciniomycotina, containes four orders: the Heterogastridiales, the Leucosporidiales, the Microbotryales, and the Sporidiobolales (Bauer et al. 2006)	uncultured Sporidiobolales	LS483608	90	88	LS483608	90	88	uncultured Sporidiobolales	5	31	3.09e-06	-	-	-	4	4	5	6	12				Microbotryomycetes	Pucciniomycotina	Basidiomycota	Fungi	d:Fungi,p:Basidiomycota,c:Cystobasidiomycetes
1154	OTU1213	Ascomycet sp.									Uncultured fungus clone 2185_321	MG827719	99	100	MG827719	99	100	Uncultured fungus clone 2185_321	5	31	3.09e-06	-	-	-	1	2	3	4	21						Ascomycota	Fungi	d:Fungi
1155	OTU1244	Alpinaria sp.									Alpinaria sp.	MK907723	100	100	MK907723	100	100	Alpinaria sp.	5	30	2.99e-06	-	-	-	2	2	8	8	10	Melanommataceae	Pleosporales	Pleosporomycetidae	Dothideomycetes	Pezizomycotina	Ascomycota	Fungi	d:Fungi,p:Ascomycota,c:Dothideomycetes,o:Pleosporales
1156	OTU1212	Fungus sp.									Uncultured fungus clone 3980_2195	MN904006	98	95	MN904006	98	95	Uncultured fungus clone 3980_2195	5	29	2.89e-06	-	-	-	1	3	4	8	13							Fungi	d:Fungi
1157	OTU1234	Helotiales sp.									Helotiales sp.	MN959779	100	100	MN959779	100	100	Helotiales sp.	5	27	2.69e-06	-	-	-	2	2	2	6	15		Helotiales	Leotiomycetidae	Leotiomycetes	Pezizomycotina	Ascomycota	Fungi	d:Fungi,p:Ascomycota,c:Leotiomycetes,o:Helotiales,f:Helotiaceae
1158	OTU455	Rhinocladiella atrovirens									Rhinocladiella atrovirens strain CBS 128038	MH864788	100	99	MH864788	100	99	Rhinocladiella atrovirens strain CBS 128038	4	667	6.65e-05	-	-	-	1	10	17	639	639	Herpotrichiellaceae	Chaetothyriales	Chaetothyriomycetidae	Eurotiomycetes	Pezizomycotina	Ascomycota	Fungi	d:Fungi,p:Ascomycota,c:Eurotiomycetes,o:Chaetothyriales,f:Herpotrichiellaceae
1159	OTU559	Orbilia sp.					A		mycelia	often wood inhabiting, (Quijada et al. 2016	Orbilia sp. HOB-2016ba	MK473390	100	91	KP897489	100	100	Uncultured fungus clone 2168_385	4	325	3.24e-05	-	-	-	3	17	128	177	177	Orbiliaceae	Orbiliales	Orbiliomycetidae	Orbiliomycetes	Pezizomycotina	Ascomycota	Fungi	d:Fungi,p:Ascomycota,c:Orbiliomycetes,o:Orbiliales,f:Orbiliaceae,g:Orbilia
1160	OTU645	Leotiomycetes sp.									Leotiomycetes sp. genotype 780 JMUR-2016	KX908215	100	97	MN903269	100	99	Uncultured fungus clone 3980_1961	4	195	1.94e-05	-	-	-	3	5	20	167	167				Leotiomycetes	Pezizomycotina	Ascomycota	Fungi	d:Fungi,p:Ascomycota,c:Leotiomycetes
1161	OTU800	Occultifur sp.						5			Occultifur sp. isolate OTU907	MK019150	100	94	MK019150	100	94	Occultifur sp. isolate OTU907	4	114	1.14e-05	-	-	-	1	2	41	70	70	Cystobasidiaceae	Cystobasidiales	Incertae sedis	Cystobasidiomycetes	Pucciniomycotina	Basidiomycota	Fungi	d:Fungi,p:Basidiomycota
1162	OTU804	Ascomycet sp.									Uncultured fungus clone 38-22e	EU812476	100	100	EU812476	100	100	Uncultured fungus clone 38-22e	4	96	9.57e-06	-	-	-	2	2	5	87	87						Ascomycota	Fungi	d:Fungi,p:Ascomycota,c:Dothideomycetes,o:Pleosporales
1163	OTU1023	Basidiomycet sp.									Uncultured fungus clone 2185_158	MG827553	100	100	MG827553	100	100	Uncultured fungus clone 2185_158	4	84	8.38e-06	-	-	-	2	3	6	73	73						Basidiomycota	Fungi	d:Fungi,p:Basidiomycota
1164	OTU911	Exobasidium sp.				1	B	5	colonies without hyphae only with single-celled conidia	host-specific plant pathogene, Exobasidium leaf and fruit spot of blueberry (Brewer 2014)	Exobasidium arescens voucher TUB 015031	FJ896135	100	98	MN902444	100	99	Uncultured fungus clone 3980_86	4	76	7.58e-06	-	-	-	1	2	6	67	67	Exobasidiaceae	Exobasidiales	Exobasidiomycetidae	Exobasidiomycetes	Ustilaginomycotina	Basidiomycota	Fungi	d:Fungi,p:Basidiomycota,c:Exobasidiomycetes,o:Exobasidiales,f:Exobasidiaceae,g:Exobasidium,s:Exobasidium_arescens_SH211818.07FU
1165	OTU928	Ascomycet sp.									Ascomycota sp. voucher 27-105	KX815494	100	100	KX815494	100	100	Ascomycota sp. voucher 27-105	4	64	6.38e-06	-	-	-	1	1	6	56	56						Ascomycota	Fungi	d:Fungi,p:Ascomycota,c:Dothideomycetes,o:Myriangiales,f:Myriangiales_fam_Incertae_sedis
1166	OTU1004	Basidiomycet sp.									uncultured Basidiomycota	LR587247	100	100	LR587247	100	100	uncultured Basidiomycota	4	62	6.18e-06	-	-	-	1	3	3	55	55						Basidiomycota	Fungi	d:Fungi
1167	OTU1047	Chaetothyriales sp.	0				A		black yeast	Epiphyten, Humanparasiten oder oft mit predominantly black yeast anamorphs	Uncultured Chaetothyriales clone OTU_626	MF665345	100	100	MF665345	100	100	Uncultured Chaetothyriales clone OTU_626	4	51	5.09e-06	-	-	-	1	1	3	46	46		Chaetothyriales	Chaetothyriomycetidae	Eurotiomycetes	Pezizomycotina	Ascomycota	Fungi	d:Fungi
1168	OTU1068	Pleosporales sp.									Uncultured Pleosporales	MH452135	87	90	MH452135	87	90	Uncultured Pleosporales	4	49	4.89e-06	-	-	-	1	4	15	29	29		Pleosporales	Pleosporomycetidae	Dothideomycetes	Pezizomycotina	Ascomycota	Fungi	d:Fungi
1169	OTU1116	Hypogymnia tubulosa									Hypogymnia tubulosa	MN654513	100	100	MN654513	100	100	Hypogymnia tubulosa	4	46	4.59e-06	-	-	-	1	3	7	35	35	Parmeliaceae	Lecanorales	Lecanoromycetidae	Lecanoromycetes	Pezizomycotina	Ascomycota	Fungi	d:Fungi,p:Ascomycota,c:Lecanoromycetes,o:Lecanorales
1170	OTU1060	Lecanoromycetes sp.					A		lichenized fungi		Lecanoromycetes sp.	JF705945	98	100	JN053133	100	100	Fungal sp. agrD381	4	46	4.59e-06	-	-	-	1	4	5	36	36				Lecanoromycetes	Pezizomycotina	Ascomycota	Fungi	d:Fungi,p:Ascomycota,c:Lecanoromycetes
1171	OTU1057										No significant similarity found								4	44	4.39e-06	-	-	-	2	5	7	30	30								d:Fungi
1172	OTU1083	Capnodiales sp.		1			A		mycelia	Rußtaupilzartige, mostly on surfaces ofs twigs and leaves	uncultured Capnodiales	LR587927	93	88	KU536125	100	99	Uncultured fungus clone 81	4	42	4.19e-06	-	-	-	1	2	4	35	35		Capnodiales	Dothideomycetidae	Dothideomycetes	Pezizomycotina	Ascomycota	Fungi	d:Fungi,p:Ascomycota,c:Dothideomycetes,o:Capnodiales
1173	OTU1115	Ascomycet sp.									Uncultured fungus clone OTU_F74	MF976642	100	93	MF976642	100	93	Uncultured fungus clone OTU_F74	4	41	4.09e-06	-	-	-	2	4	13	22	22						Ascomycota	Fungi	d:Fungi
1174	OTU1134	Pezizales sp.									Uncultured Pezizales clone OTU_172	MK627116	100	100	MK627116	100	100	Uncultured Pezizales clone OTU_172	4	40	3.99e-06	-	-	-	1	3	8	28	28		Pezizales	Pezizomycetidae	Pezizomycetes	Pezizomycotina	Ascomycota	Fungi	d:Fungi
1175	OTU1146	Ascomycet sp.									Uncultured fungus clone 2170_269	KP891195	100	100	KP891195	100	100	Uncultured fungus clone 2170_269	4	38	3.79e-06	-	-	-	1	1	9	27	27						Ascomycota	Fungi	d:Fungi,p:Ascomycota,c:Dothideomycetes,o:Capnodiales,f:Mycosphaerellaceae
1176	OTU1093	Ramularia vizellae				1	A	5	mycelia	anamorphs of Mycosphaerella, ainly foliicolous plant pathogen,	Ramularia vizellae culture-collection CBS:184.97	KP894303	100	100	KP894303	100	100	Ramularia vizellae culture-collection CBS:184.97	4	38	3.79e-06	-	-	-	1	5	6	26	26	Mycosphaerellaceae	Capnodiales	Dothideomycetidae	Dothideomycetes	Pezizomycotina	Ascomycota	Fungi	d:Fungi,p:Ascomycota
1177	OTU1151	Fonsecazyma sp.					B		basidiomycetous yeast	no teleomorph (Liu et al. 2015)	Fonsecazyma sp.	KY558358	100	97	KX193762	100	99	Uncultured fungus clone 1341	4	36	3.59e-06	-	-	-	2	3	11	20	20	Bulleraceae	Tremellales	Incertae sedis	Tremellomycetes	Agaricomycotina	Basidiomycota	Fungi	d:Fungi,p:Basidiomycota,c:Tremellomycetes,o:Tremellales,f:Bulleraceae,g:Fonsecazyma
1178	OTU1191	Ochrocladosporium sp.					A		mycelia		Ochrocladosporium sp. AK9/09	LN714576	100	100	LN714576	100	100	Ochrocladosporium sp. AK9/09	4	33	3.29e-06	-	-	-	1	6	11	15	15	Incertae sedis	Pleosporales	Pleosporomycetidae	Dothideomycetes	Pezizomycotina	Ascomycota	Fungi	d:Fungi,p:Ascomycota
1179	OTU1176	Catenulostroma sp.						5			Uncultured Catenulostroma clone K-120-12-6	KF815642	100	100	KF815642	100	100	Uncultured Catenulostroma clone K-120-12-6	4	31	3.09e-06	-	-	-	1	3	5	22	22	Teratosphaeriaceae	Capnodiales	Dothideomycetidae	Dothideomycetes	Pezizomycotina	Ascomycota	Fungi	d:Fungi,p:Ascomycota,c:Dothideomycetes,o:Capnodiales,f:Teratosphaeriaceae,g:Catenulostroma,s:Catenulostroma_hermanusense_SH214166.07FU
1180	OTU1205	Keissleriella sp.						5			Keissleriella sp.	MK715159	100	95	MF570365	100	96	Uncultured fungus clone 1911	4	31	3.09e-06	-	-	-	1	1	12	17	17	Lentitheciaceae	Pleosporales	Pleosporomycetidae	Dothideomycetes	Pezizomycotina	Ascomycota	Fungi	d:Fungi,p:Ascomycota,c:Dothideomycetes,o:Pleosporales,f:Lentitheciaceae,g:Keissleriella,s:Keissleriella_culmifida_SH207044.07FU
1181	OTU1264	Fungus sp.									Uncultured fungus clone 2170_3264	KP892490	100	99	KP892490	100	99	Uncultured fungus clone 2170_3264	4	31	3.09e-06	-	-	-	1	2	3	25	25							Fungi	d:Fungi,p:Ascomycota,c:Dothideomycetes
1182	OTU1252	Buckleyzyma aurantiaca	?				B		basidiomycetous yeast	Wang et al. 2015	Buckleyzyma aurantiaca	MN660790	98	100	MN660790	98	100	Buckleyzyma aurantiaca	4	28	2.79e-06	-	-	-	1	2	3	22	22	Buckleyzymaceae	Buckleyzymales	Incertae sedis	Cystobasidiomycetes	Pucciniomycotina	Basidiomycota	Fungi	d:Fungi,p:Basidiomycota,c:Cystobasidiomycetes,o:Cystobasidiomycetes_ord_Incertae_sedis,f:Cystobasidiomycetes_fam_Incertae_sedis,g:Buckleyzyma,s:Buckleyzyma_aurantiaca_SH207116.07FU
1183	OTU1267	Ascomycet sp.									Ascomycota sp. CH-Nl13LBMM	FJ008687	100	99	MG914765	100	99	Fungal sp. isolate	4	27	2.69e-06	-	-	-	3	5	8	11	11						Ascomycota	Fungi	d:Fungi,p:Ascomycota,c:Eurotiomycetes,o:Chaetothyriales,f:Herpotrichiellaceae,g:Exophiala
1184	OTU915	Helotiales sp.									Uncultured Helotiales clone OTU_155	MN459738	94	93	MN459738	94	93	Uncultured Helotiales clone OTU_155	3	69	6.88e-06	-	-	-	2	2	3	64	64		Helotiales	Leotiomycetidae	Leotiomycetes	Pezizomycotina	Ascomycota	Fungi	d:Fungi
1185	OTU1210	Basidiomycet sp.									Uncultured fungus clone 3980_1494	MN903648	100	97	MN903648	100	97	Uncultured fungus clone 3980_1494	3	63	6.28e-06	-	-	-	1	1	19	43	43						Basidiomycota	Fungi	d:Fungi
1186	OTU958	Xylariales sp.									uncultured Xylariales	LR136482	100	90	KT244330	89	93	Uncultured fungus clone Puerto_Rico	3	59	5.88e-06	-	-	-	2	2	5	52	52		Xylariales	Xylariomycetidae	Sordariomycetes	Pezizomycotina	Ascomycota	Fungi	d:Fungi,p:Ascomycota,c:Sordariomycetes
1187	OTU1009	Bactrodesmium gabretae									Bactrodesmium gabretae	FN561756	100	98	FN561756	100	98	Bactrodesmium gabretae	3	58	5.78e-06	-	-	-	1	1	3	54	54	Incertae sedis	Incertae sedis	Incertae sedis	Dothideomycetes	Pezizomycotina	Ascomycota	Fungi	d:Fungi,p:Ascomycota,c:Ascomycota_cls_Incertae_sedis,o:Ascomycota_ord_Incertae_sedis,f:Ascomycota_fam_Incertae_sedis,g:Bactrodesmium,s:Bactrodesmium_gabretae_SH476915.07FU
1188	OTU963	Fungus sp.									Uncultured fungus clone 3980_877	MN903075	95	95	MN903075	95	95	Uncultured fungus clone 3980_877	3	56	5.58e-06	-	-	-	1	1	5	50	50							Fungi	d:Fungi,p:Basidiomycota,c:Tremellomycetes,o:Tremellales,f:Tremellaceae,g:Cryptococcus
1189	OTU980	Helotiales sp.									Helotiales sp. GWT1-25	JQ715702	100	93	JQ070506	100	94	Fungal sp. acwVHT41_18	3	53	5.29e-06	-	-	-	1	1	17	35	35		Helotiales	Leotiomycetidae	Leotiomycetes	Pezizomycotina	Ascomycota	Fungi	d:Fungi,p:Ascomycota,c:Leotiomycetes,o:Helotiales,f:Helotiaceae
1190	OTU1021	Fungus sp.									Uncultured fungus clone 1043	KP887893	100	87	KP887893	100	87	Uncultured fungus clone 1043	3	52	5.19e-06	-	-	-	1	1	16	35	35							Fungi	d:Fungi,p:Basidiomycota
1191	OTU1052	Arachnopeziza sp.									Uncultured Arachnopeziza clone OTU_2012	MG161780	100	97	KU063932	100	98	Uncultured fungus clone FMOTU_4973	3	48	4.79e-06	-	-	-	2	2	3	43	43	Arachnopezizaceae	Helotiales	Leotiomycetidae	Leotiomycetes	Pezizomycotina	Ascomycota	Fungi	d:Fungi,p:Ascomycota,c:Leotiomycetes,o:Helotiales,f:Hyaloscyphaceae,g:Arachnopeziza,s:Arachnopeziza_aurata_SH216909.07FU
1192	OTU1063	Cryptococcus sp.					B	0	basidiomycetous yeast	(Liu2015)	Uncultured Cryptococcus	HG937070	100	100	HG937070	100	100	Uncultured Cryptococcus	3	48	4.79e-06	-	-	-	1	1	10	37	37	Tremellaceae	Tremellales	Incertae sedis	Tremellomycetes	Agaricomycotina	Basidiomycota	Fungi	d:Fungi,p:Basidiomycota,c:Tremellomycetes,o:Tremellales,f:Tremellaceae,g:Cryptococcus
1193	OTU1028	Phaeosphaeria sp.					A		mycelia	(Zhang 2019)	Phaeosphaeria eustoma strain CBS 307.71	MH860138	100	95	KP892511	100	98	Uncultured fungus clone 2170_3963	3	43	4.29e-06	-	-	-	1	1	2	40	40	Phaeosphaeriaceae	Pleosporales	Pleosporomycetidae	Dothideomycetes	Pezizomycotina	Ascomycota	Fungi	d:Fungi,p:Ascomycota,c:Dothideomycetes,o:Pleosporales,f:Phaeosphaeriaceae
1194	OTU1120	Ascomycet sp.									Uncultured soil fungus clone Indiana_MOTU_LB_3977	KT196699	100	99	KT196699	100	99	Uncultured soil fungus clone Indiana_MOTU_LB_3977	3	39	3.89e-06	-	-	-	3	3	5	31	31						Ascomycota	Fungi	d:Fungi,p:Ascomycota,c:Lecanoromycetes,o:Lecanorales
1195	OTU1110	Dissoconium aciculare									Dissoconium aciculare strain CBS 342.82	MH861502	100	100	MH861502	100	100	Dissoconium aciculare strain CBS 342.82	3	38	3.79e-06	-	-	-	1	1	6	31	31	Dissoconiaceae	Capnodiales	Dothideomycetidae	Dothideomycetes	Pezizomycotina	Ascomycota	Fungi	d:Fungi,p:Ascomycota,c:Dothideomycetes,o:Capnodiales,f:Dissoconiaceae,g:Dissoconium,s:Dissoconium_eucalypti_SH252720.07FU
1196	OTU1143	Capnodiales sp.		1			A		mycelia	Rußtaupilzartige, mostly on surfaces ofs twigs and leaves	uncultured Capnodiales	LR587927	93	88	KU536125	100	99	Uncultured fungus clone 81	3	37	3.69e-06	-	-	-	6	6	13	18	18		Capnodiales	Dothideomycetidae	Dothideomycetes	Pezizomycotina	Ascomycota	Fungi	d:Fungi,p:Ascomycota,c:Dothideomycetes,o:Capnodiales
1197	OTU1174										No significant similarity found								3	36	3.59e-06	-	-	-	1	1	6	29	29								d:Fungi
1198	OTU1177	Fungus sp.									Uncultured fungus clone 2168_63	KP897221	100	99	KP897221	100	99	Uncultured fungus clone 2168_63	3	36	3.59e-06	-	-	-	1	1	1	34	34							Fungi	d:Fungi,p:Ascomycota
1199	OTU1154	Diaporthe sp.									Diaporthe sp. strain NW-FVA2788	MG098318	100	100	MG098318	100	100	Diaporthe sp. strain NW-FVA2788	3	35	3.49e-06	-	-	-	3	3	3	29	29	Diaporthaceae	Diaporthales	Diaporthomycetidae	Sordariomycetes	Pezizomycotina	Ascomycota	Fungi	d:Fungi,p:Ascomycota,c:Sordariomycetes,o:Diaporthales
1200	OTU1136	Pyrenophora sp.									Pyrenophora variabilis strain CBS 127920	MK540020	100	92	MK540020	100	92	Pyrenophora variabilis strain CBS 127920	3	35	3.49e-06	-	-	-	1	1	1	33	33	Pleosporaceae	Pleosporales	Pleosporomycetidae	Dothideomycetes	Pezizomycotina	Ascomycota	Fungi	d:Fungi,p:Ascomycota,c:Dothideomycetes,o:Pleosporales,f:Pleosporaceae,g:Drechslera,s:Drechslera_catenaria_SH629878.07FU
1201	OTU1164	Rachicladosporium sp.									Rachicladosporium sp.	MK018956	100	100	MK018956	100	100	Rachicladosporium sp.	3	34	3.39e-06	-	-	-	2	2	14	18	18	Cladosporiaceae	Capnodiales	Dothideomycetidae	Dothideomycetes	Pezizomycotina	Ascomycota	Fungi	d:Fungi,p:Ascomycota,c:Dothideomycetes,o:Capnodiales,f:Cladosporiaceae,g:Rachicladosporium
1202	OTU1186	Drechslera sp.									Drechslera sp. isolate SR45	MK911678	100	100	MK911678	100	100	Drechslera sp. isolate SR45	3	32	3.19e-06	-	-	-	1	1	4	27	27	Pleosporaceae	Pleosporales	Pleosporomycetidae	Dothideomycetes	Pezizomycotina	Ascomycota	Fungi	d:Fungi,p:Ascomycota,c:Dothideomycetes,o:Pleosporales,f:Pleosporaceae
1203	OTU1183	Phaeosphaeria sp.					A		mycelia	(Zhang 2019)	Phaeosphaeria nardi strain CBS 304.71	MH860136	100	99	MH860136	100	99	Phaeosphaeria nardi strain CBS 304.71	3	32	3.19e-06	-	-	-	3	3	9	20	20	Phaeosphaeriaceae	Pleosporales	Pleosporomycetidae	Dothideomycetes	Pezizomycotina	Ascomycota	Fungi	d:Fungi,p:Ascomycota
1204	OTU1236	Ramularia sp.				1	A		mycelia	anamorphs of Mycosphaerella, ainly foliicolous plant pathogen,	Ramularia endophylla strain CBS 124834	MH863521	100	100	MH863521	100	100	Ramularia endophylla strain CBS 124834	3	32	3.19e-06	-	-	-	2	2	2	28	28	Mycosphaerellaceae	Capnodiales	Dothideomycetidae	Dothideomycetes	Pezizomycotina	Ascomycota	Fungi	d:Fungi,p:Ascomycota
1205	OTU1228	Tremella sp.					B		basidiomycetous yeast	teleomorphic and anamorphic genera, most of the latter being yeasts. All teleomorphic species of fungi in the Tremellaceae are parasites of other fungi	Tremella sp. CBS 10260	DQ242632	100	100	DQ242632	100	100	Tremella sp. CBS 10260	3	31	3.09e-06	-	-	-	4	4	4	23	23	Tremellaceae	Tremellales	Incertae sedis	Tremellomycetes	Agaricomycotina	Basidiomycota	Fungi	d:Fungi,p:Basidiomycota,c:Tremellomycetes,o:Tremellales,f:Phaeotremellaceae,g:Gelidatrema,s:Gelidatrema_spencermartinsiae_SH212669.07FU
1206	OTU1250	Bannozyma sp.					B		basidiomycetous yeast	Wang et al. 2015	Bannozyma sp.	MN128415	100	99	MG827717	100	99	Uncultured fungus clone 2185_318	3	28	2.79e-06	-	-	-	2	2	5	21	21	Chrysozymaceae	Incertae sedis	Incertae sedis	Microbotryomycetes	Pucciniomycotina	Basidiomycota	Fungi	d:Fungi,p:Basidiomycota,c:Tremellomycetes
1207	OTU1211	Cryptococcus sp.					B		basidiomycetous yeast	(Liu2015)	Cryptococcus sp.	KM216339	100	98	KP891629	100	100	Uncultured fungus clone 2170_725	3	28	2.79e-06	-	-	-	2	2	8	18	18	Tremellaceae	Tremellales	Incertae sedis	Tremellomycetes	Agaricomycotina	Basidiomycota	Fungi	d:Fungi,p:Basidiomycota,c:Tremellomycetes
1208	OTU1225	Phaeosclera dematioides						5			Phaeosclera dematioides strain CBS 157.81	MH861313	100	99	KM104098	100	100	Uncultured fungus clone rcw_162	3	27	2.69e-06	-	-	-	2	2	9	16	16	Incertae sedis	Incertae sedis	Incertae sedis	Dothideomycetes	Pezizomycotina	Ascomycota	Fungi	d:Fungi,p:Ascomycota,c:Ascomycota_cls_Incertae_sedis,o:Ascomycota_ord_Incertae_sedis,f:Ascomycota_fam_Incertae_sedis,g:Phaeosclera,s:Phaeosclera_dematioides_SH196129.07FU
1209	OTU498	Saccharomycetidae sp.									Debaryomyces sp. isolate NWHC 44797-97	MK275207	69	90	MK275207	69	90	Debaryomyces sp. isolate NWHC 44797-97	2	514	5.13e-05	-	-	-	1	1	513	513	513			Saccharomycetidae	Saccharomycetes	Saccharomycotina	Ascomycota	Fungi	d:Fungi,p:Ascomycota,c:Saccharomycetes,o:Saccharomycetales,f:Debaryomycetaceae
1210	OTU634										No significant similarity found								2	229	2.28e-05	-	-	-	1	1	228	228	228								d:Fungi
1211	OTU813	Helotiaceae sp.						5			Helotiaceae sp. strain 06-025B	KY633582	97	94	MN904019	100	99	Uncultured fungus clone 3980_2226	2	96	9.57e-06	-	-	-	1	1	95	95	95	Helotiaceae	Helotiales	Leotiomycetidae	Leotiomycetes	Pezizomycotina	Ascomycota	Fungi	d:Fungi,p:Ascomycota,c:Leotiomycetes,o:Helotiales
1212	OTU1033	Dothideomycetidae sp.									Ramularia sp. KACC 42532	EF600976	73	83	EF600976	73	83	Ramularia sp. KACC 42532	2	56	5.58e-06	-	-	-	7	7	49	49	49			Dothideomycetidae	Dothideomycetes	Pezizomycotina	Ascomycota	Fungi	d:Fungi,p:Ascomycota,c:Dothideomycetes
1213	OTU1035	Colacogloea sp.					B		basidiomycetous yeast	Wang et al. 2015	Colacogloea terpenoidalis CBS 8445	NR_154749	94	85	NR_154749	94	85	Colacogloea terpenoidalis CBS 8445	2	55	5.48e-06	-	-	-	21	21	34	34	34	Heterogastridiaceae	Heterogastridiales	Incertae sedis	Microbotryomycetes	Pucciniomycotina	Basidiomycota	Fungi	d:Fungi,p:Basidiomycota,c:Microbotryomycetes,o:Microbotryomycetes_ord_Incertae_sedis
1214	OTU986	Ramularia sp.				1	A	5	mycelia	anamorphs of Mycosphaerella, ainly foliicolous plant pathogen,	Ramularia sp. isolate OTU981	MK019165	100	99	MK019165	100	99	Ramularia sp. isolate OTU981	2	54	5.39e-06	-	-	-	5	5	49	49	49	Mycosphaerellaceae	Capnodiales	Dothideomycetidae	Dothideomycetes	Pezizomycotina	Ascomycota	Fungi	d:Fungi,p:Ascomycota
1215	OTU1062	Basidiomycet sp.									Uncultured fungus clone 1043	KP887893	100	87	KP887893	100	87	Uncultured fungus clone 1043	2	46	4.59e-06	-	-	-	22	22	24	24	24						Basidiomycota	Fungi	d:Fungi,p:Basidiomycota
1216	OTU1189	Ascomycet sp.									Uncultured Ascomycota	LC015666	100	100	LC015666	100	100	Uncultured Ascomycota	2	43	4.29e-06	-	-	-	4	4	39	39	39						Ascomycota	Fungi	d:Fungi,p:Ascomycota
1217	OTU1097	Humicola sp.									Humicola brunnea strain CBS 217.38	MH855949	100	100	MH855949	100	100	Humicola brunnea strain CBS 217.38	2	42	4.19e-06	-	-	-	4	4	38	38	38	Chaetomiaceae	Sordariales	Sordariomycetidae	Sordariomycetes	Pezizomycotina	Ascomycota	Fungi	d:Fungi,p:Ascomycota
1218	OTU1094	Botryosphaeriales sp.						0			Botryosphaeriales sp. UFMGCB9975	KU727707	90	84	KU727707	90	84	Botryosphaeriales sp. UFMGCB9975	2	41	4.09e-06	-	-	-	1	1	40	40	40		Botryosphaeriales	Incertae sedis	Dothideomycetes	Pezizomycotina	Ascomycota	Fungi	d:Fungi,p:Ascomycota
1219	OTU1175	Microstroma sp.				1	B		basidiomycetous yeast	In culture Microstroma grows as a yeast. This organism is a plant pathogen, and is common on leaves of Juglans and Carya.	Microstroma phylloplanum	AB038130	100	99	AB038130	100	99	Microstroma phylloplanum	2	36	3.59e-06	-	-	-	6	6	30	30	30	Microstromataceae	Microstromatales	Exobasidiomycetidae	Exobasidiomycetes	Ustilaginomycotina	Basidiomycota	Fungi	d:Fungi,p:Basidiomycota,c:Exobasidiomycetes,o:Microstromatales,f:Microstromataceae,g:Microstroma,s:Microstroma_phylloplanum_SH187202.07FU
1220	OTU1203	Vuilleminia sp.									Vuilleminia comedens strain LE-BIN 3878	MG609033	100	99	MG609033	100	99	Vuilleminia comedens strain LE-BIN 3878	2	33	3.29e-06	-	-	-	1	1	32	32	32	Corticiaceae	Corticiales	Incertae sedis	Agaricomycetes	Agaricomycotina	Basidiomycota	Fungi	d:Fungi,p:Basidiomycota,c:Agaricomycetes,o:Corticiales,f:Vuilleminiaceae,g:Vuilleminia,s:Vuilleminia_comedens_SH193217.07FU
1221	OTU1215	Rachicladosporium sp.									Rachicladosporium inconspicuum CCFEE 5456	NR_144966	100	99	NR_144966	100	99	Rachicladosporium inconspicuum CCFEE 5456	2	29	2.89e-06	-	-	-	12	12	17	17	17	Cladosporiaceae	Capnodiales	Dothideomycetidae	Dothideomycetes	Pezizomycotina	Ascomycota	Fungi	d:Fungi,p:Ascomycota,c:Dothideomycetes,o:Capnodiales,f:Cladosporiaceae,g:Rachicladosporium,s:Rachicladosporium_inconspicuum_SH017773.07FU
1222	OTU1265										No significant similarity found								2	27	2.69e-06	-	-	-	1	1	26	26	26								d:Fungi,p:Ascomycota
1223	OTU1261										No significant similarity found								2	27	2.69e-06	-	-	-	2	2	25	25	25								d:Fungi,p:Basidiomycota,c:Agaricomycetes
1224	OTU703	Nonappendiculata quercina									Nonappendiculata quercina CBS 116061	NR_163308	100	100	NR_163308	100	100	Nonappendiculata quercina CBS 116061	1	151	1.51e-05	-	-	-	151	151	151	151	151	Sporocadaceae	Amphisphaeriales	Xylariomycetidae	Sordariomycetes	Pezizomycotina	Ascomycota	Fungi	d:Fungi,p:Ascomycota,c:Sordariomycetes,o:Xylariales,f:Sporocadaceae,g:Discosia
1225	OTU828	Cystobasidiomycetes sp.					B		maybe yeast	class Pucciniomycotina, contains three orders: the Cystobasidiales, the Erythrobasidiales, and the Naohideales.(Bauer et al. 2006)	Uncultured Cystobasidiomycetes clone FOTU_276	MK951261	100	99	MK951261	100	99	Uncultured Cystobasidiomycetes clone FOTU_276	1	98	9.77e-06	-	-	-	98	98	98	98	98				Cystobasidiomycetes	Pucciniomycotina	Basidiomycota	Fungi	d:Fungi
1226	OTU921	Fungus sp.									Uncultured fungus clone 3980_1167	MN903200	100	83	MN903200	100	83	Uncultured fungus clone 3980_1167	1	69	6.88e-06	-	-	-	69	69	69	69	69							Fungi	d:Fungi,p:Basidiomycota
1227	OTU942	Debaryomyces sp.									Debaryomyces sp. isolate NWHC 44797-97	MK275207	95	89	MK275207	95	89	Debaryomyces sp. isolate NWHC 44797-97	1	59	5.88e-06	-	-	-	59	59	59	59	59	Saccharomycetaceae	Saccharomycetales	Saccharomycetidae	Saccharomycetes	Saccharomycotina	Ascomycota	Fungi	d:Fungi,p:Ascomycota,c:Saccharomycetes,o:Saccharomycetales,f:Debaryomycetaceae,g:Debaryomyces
1228	OTU1168	Stereum sp.									Stereum sanguinolentum strain CBS 116.71	MH860027	100	100	MH860027	100	100	Stereum sanguinolentum strain CBS 116.71	1	39	3.89e-06	-	-	-	39	39	39	39	39	Stereaceae	Russulales	Incertae sedis	Agaricomycetes	Agaricomycotina	Basidiomycota	Fungi	d:Fungi,p:Basidiomycota,c:Agaricomycetes,o:Russulales,f:Stereaceae,g:Stereum,s:Stereum_rugosum_SH196426.07FU
1229	OTU1204	Lachnum sp.									Lachnum virgineum	AB481269	100	100	AB481269	100	100	Lachnum virgineum	1	37	3.69e-06	-	-	-	37	37	37	37	37								d:Fungi,p:Ascomycota,c:Leotiomycetes,o:Helotiales,f:Hyaloscyphaceae,g:Lachnum,s:Lachnum_virgineum_SH201663.07FU
1230	OTU1156	Ostropales sp.									Uncultured Ostropales clone OTU_1805	KJ827456	98	87	AY971712	98	99	Fungal sp. 25.31	1	35	3.49e-06	-	-	-	35	35	35	35	35		Ostropales	Ostropomycetidae	Lecanoromycetes	Pezizomycotina	Ascomycota	Fungi	d:Fungi,p:Ascomycota,c:Lecanoromycetes,o:Ostropales
1231	OTU1197	Capnodiales sp.		1			A		mycelia	Rußtaupilzartige, mostly on surfaces ofs twigs and leaves	Xenosonderhenia eucalypti	MK732145	96	94	KP897289	100	99	Uncultured fungus clone 2168_143	1	30	2.99e-06	-	-	-	30	30	30	30	30		Capnodiales	Dothideomycetidae	Dothideomycetes	Pezizomycotina	Ascomycota	Fungi	d:Fungi,p:Ascomycota,c:Dothideomycetes,o:Capnodiales,f:Mycosphaerellaceae
1232	OTU1256	Microstromatales sp.									Microstromatales sp. CHAM-8	JX290153	100	96	MN902849	100	98	Uncultured fungus clone 3980_569	1	28	2.79e-06	-	-	-	28	28	28	28	28		Microstromatales	Exobasidiomycetidae	Exobasidiomycetes	Ustilaginomycotina	Basidiomycota	Fungi	d:Fungi,p:Basidiomycota,c:Exobasidiomycetes,o:Microstromatales
1233	OTU1237	Preussia sp.									Preussia sp.	MK398250	100	100	MK398250	100	100	Preussia sp.	1	28	2.79e-06	-	-	-	28	28	28	28	28	Sporormiaceae	Pleosporales	Pleosporomycetidae	Dothideomycetes	Pezizomycotina	Ascomycota	Fungi	d:Fungi,p:Ascomycota,c:Dothideomycetes,o:Pleosporales,f:Sporormiaceae,g:Preussia,s:Preussia_persica_SH184177.07FU
